# Supplementary material for: Crystal structure of catena-poly[[[di­aqua­bis­(2,4,6-tri­methyl­benzoato-κO)cobalt(II)]-μ-aqua-κ2 O:O] dihydrate]
Source: Acta Crystallogr E Crystallogr Commun. 2017 Apr 13;73(Pt 5):708–12. doi: 10.1107/S2056989017005564 (PMC5418789; doi:10.1107/S2056989017005564)
Supplement: Supplementary file 1 [file e-73-00708-sup1.cif]

##############################################################################
#                                                                            #
# This CIF contains the data in a paper accepted for publication in          #
# Acta Crystallographica Section E. It conforms to the requirements of       #
# Notes for Authors for Acta Crystallographica Section E, and has been       #
# peer reviewed under the auspices of the IUCr Commission on Journals.       #
#                                                                            #
# Full details of the Crystallographic Information File format               #
# are given in the paper "The Crystallographic Information File (CIF):       #
# a New Standard Archive File for Crystallography" by S. R. Hall, F. H.      #
# Allen and I. D. Brown [Acta Cryst. (1991), A47, 655-685].                  #
#                                                                            #
# The current version of the core CIF dictionary is obtainable from          #
# ftp://ftp.iucr.org/pub/cif_core.dic.                                       #
#                                                                            #
# Software is freely available for graphical display of the structure(s)     #
# in this CIF. For information consult the CIF software page                 #
# http://www.iucr.org/resources/cif/software.                                #
#                                                                            #
# This file may be used for bona fide research purposes within the           #
# scientific community so long as proper attribution is given to the journal # 
# article from which it was obtained.                                        #
#                                                                            #
##############################################################################
data_I
_audit_creation_method     SHELXL-97
_chemical_name_systematic
;\
<i>catena</i>-Poly[[[diaquabis(2,4,6-trimethylbenzoato-\k<i>O</i>)cobalt(II)]-\
\m-aqua-\k^2^<i>O</i>:<i>O</i>'] dihydrate]
;
_chemical_name_common     ?
_chemical_formula_moiety     'C20 H28 Co O7, 2(H2 O)'
_chemical_formula_sum     'C20 H32 Co O9'
_chemical_formula_iupac     '[Co (C10 H11 O2)2 (H2 O)3], 2H2 O'
_chemical_formula_weight     475.39
_chemical_melting_point     ?
_symmetry_cell_setting     monoclinic
_symmetry_space_group_name_H-M     'C 2/c'
_symmetry_space_group_name_Hall     '-C 2yc'
loop_
    _symmetry_equiv_pos_as_xyz
    'x, y, z'
    '-x, y, -z+1/2'
    'x+1/2, y+1/2, z'
    '-x+1/2, y+1/2, -z+1/2'
    '-x, -y, -z'
    'x, -y, z-1/2'
    '-x+1/2, -y+1/2, -z'
    'x+1/2, -y+1/2, z-1/2'
_cell_length_a     29.5261(5)
_cell_length_b     10.1413(2)
_cell_length_c     8.0906(2)
_cell_angle_alpha     90.00
_cell_angle_beta     91.894(4)
_cell_angle_gamma     90.00
_cell_volume     2421.27(9)
_cell_formula_units_Z     4
_cell_measurement_reflns_used     9882
_cell_measurement_theta_min     2.76
_cell_measurement_theta_max     28.14
_cell_measurement_temperature     296(2)
_exptl_crystal_description     block
_exptl_crystal_colour     'translucent light pink'
_exptl_crystal_size_max     0.35
_exptl_crystal_size_mid     0.29
_exptl_crystal_size_min     0.20
_exptl_crystal_density_diffrn     1.304
_exptl_crystal_density_meas     ?
_exptl_crystal_density_method     'not measured'
_exptl_crystal_F_000     1004
_exptl_absorpt_coefficient_mu     0.752
_exptl_absorpt_correction_type     multi-scan
_exptl_absorpt_process_details
;
<i>SADABS</i>; Bruker, 2012
;
_exptl_absorpt_correction_T_min     0.7788
_exptl_absorpt_correction_T_max     0.8641
_exptl_special_details     ?
_diffrn_ambient_temperature     296(2)
_diffrn_radiation_type     MoK\a
_diffrn_radiation_wavelength     0.71073
_diffrn_radiation_source     'fine-focus sealed tube'
_diffrn_radiation_monochromator     graphite
_diffrn_measurement_device_type     'Bruker SMART BREEZE CCD diffractometer'
_diffrn_measurement_method     '\f and \w scans'
_diffrn_detector_area_resol_mean     ?
_diffrn_reflns_number     25445
_diffrn_reflns_av_R_equivalents     0.0575
_diffrn_reflns_av_sigmaI/netI     0.0279
_diffrn_reflns_theta_min     1.38
_diffrn_reflns_theta_max     28.18
_diffrn_reflns_theta_full     28.18
_diffrn_measured_fraction_theta_max     0.993
_diffrn_measured_fraction_theta_full     0.993
_diffrn_reflns_limit_h_min     -38
_diffrn_reflns_limit_h_max     39
_diffrn_reflns_limit_k_min     -12
_diffrn_reflns_limit_k_max     13
_diffrn_reflns_limit_l_min     -10
_diffrn_reflns_limit_l_max     10
_diffrn_standards_number     ?
_diffrn_standards_interval_count     ?
_diffrn_standards_interval_time     ?
_diffrn_standards_decay_%     ?
_refine_special_details
;
 Refinement of F^2^ against ALL reflections.  The weighted R-factor wR and
 goodness of fit S are based on F^2^, conventional R-factors R are based
 on F, with F set to zero for negative F^2^. The threshold expression of
 F^2^ > 2sigma(F^2^) is used only for calculating R-factors(gt) etc. and is
 not relevant to the choice of reflections for refinement.  R-factors based
 on F^2^ are statistically about twice as large as those based on F, and R-
 factors based on ALL data will be even larger.
;
_reflns_number_total     2957
_reflns_number_gt     2448
_reflns_threshold_expression     I>2\s(I)
_refine_ls_structure_factor_coef     Fsqd
_refine_ls_matrix_type     full
_refine_ls_R_factor_all     0.0728
_refine_ls_R_factor_gt     0.0604
_refine_ls_wR_factor_gt     0.1513
_refine_ls_wR_factor_ref     0.1662
_refine_ls_goodness_of_fit_ref     1.088
_refine_ls_restrained_S_all     1.077
_refine_ls_number_reflns     2957
_refine_ls_number_parameters     161
_refine_ls_number_restraints     74
_refine_ls_hydrogen_treatment     mixed
_refine_ls_weighting_scheme     calc
_refine_ls_weighting_details
         'calc w=1/[\s^2^(Fo^2^)+(0.0725P)^2^+9.9721P] where P=(Fo^2^+2Fc^2^)/3'
_atom_sites_solution_hydrogens     geom
_atom_sites_solution_primary     direct
_atom_sites_solution_secondary     difmap
_refine_ls_shift/su_max     0.000
_refine_ls_shift/su_mean     0.000
_refine_diff_density_max     2.178
_refine_diff_density_min     -0.521
_refine_ls_extinction_method     none
_refine_ls_extinction_coef     ?
loop_
    _atom_type_symbol
    _atom_type_description
    _atom_type_scat_dispersion_real
    _atom_type_scat_dispersion_imag
    _atom_type_scat_source
    'C' 'C' 0.0033 0.0016
                         'International Tables Vol C Tables 4.2.6.8 and 6.1.1.4'
    'H' 'H' 0.0000 0.0000
                         'International Tables Vol C Tables 4.2.6.8 and 6.1.1.4'
    'Co' 'Co' 0.3494 0.9721
                         'International Tables Vol C Tables 4.2.6.8 and 6.1.1.4'
    'O' 'O' 0.0106 0.0060
                         'International Tables Vol C Tables 4.2.6.8 and 6.1.1.4'
_computing_data_collection
;
<i>APEX2</i> (Bruker, 2012)
;
_computing_cell_refinement
;
<i>SAINT</i> (Bruker, 2012)
;
_computing_data_reduction     '<i>SAINT</i>'
_computing_structure_solution
;
<i>SHELXS97</i> (Sheldrick, 2008)
;
_computing_structure_refinement
;
<i>SHELXL97</i> (Sheldrick, 2008)
;
_computing_molecular_graphics
;
<i>ORTEP-3</i> for Windows (Farrugia, 2012)
;
_computing_publication_material
;
WinGX publication routines (Farrugia, 2012) and PLATON (Spek,
2009)
;
loop_
    _atom_site_type_symbol
    _atom_site_label
    _atom_site_fract_x
    _atom_site_fract_y
    _atom_site_fract_z
    _atom_site_U_iso_or_equiv
    _atom_site_adp_type
    _atom_site_calc_flag
    _atom_site_refinement_flags
    _atom_site_occupancy
    _atom_site_symmetry_multiplicity
    _atom_site_disorder_assembly
    _atom_site_disorder_group
    Co Co1 0.5000 0.5000 0.5000 0.02399(18) Uani d S 1 2 . .
    O O1 0.55057(8) 0.6264(2) 0.4251(3) 0.0409(6) Uani d . 1 1 . .
    O O2 0.57111(9) 0.7216(3) 0.6626(3) 0.0503(7) Uani d . 1 1 . .
    O O3 0.45248(10) 0.6292(3) 0.4084(3) 0.0492(7) Uani d DU 1 1 . .
    H H31 0.4484(17) 0.625(6) 0.310(2) 0.086(17) Uiso d DU 1 1 . .
    H H32 0.4289(10) 0.656(4) 0.446(5) 0.057(13) Uiso d DU 1 1 . .
    O O4 0.5000 0.4132(3) 0.2500 0.0274(6) Uani d SDU 1 2 . .
    H H41 0.5249(8) 0.378(4) 0.237(5) 0.048(10) Uiso d DU 1 1 . .
    O O5 0.37711(14) 0.7250(4) 0.5521(4) 0.0768(10) Uani d DU 1 1 . .
    H H51 0.3607(18) 0.785(4) 0.522(7) 0.103(15) Uiso d DU 1 1 . .
    H H52 0.385(2) 0.740(6) 0.649(3) 0.100(15) Uiso d DU 1 1 . .
    C C1 0.57564(11) 0.7012(3) 0.5121(4) 0.0348(6) Uani d . 1 1 . .
    C C2 0.61375(11) 0.7694(3) 0.4254(4) 0.0366(7) Uani d . 1 1 . .
    C C3 0.65665(13) 0.7129(4) 0.4284(5) 0.0509(9) Uani d . 1 1 . .
    C C4 0.69080(15) 0.7756(5) 0.3429(6) 0.0625(11) Uani d . 1 1 . .
    H H4 0.7196 0.7386 0.3439 0.075 Uiso calc R 1 1 . .
    C C5 0.68271(16) 0.8917(5) 0.2564(5) 0.0647(12) Uani d . 1 1 . .
    C C6 0.64030(15) 0.9461(4) 0.2567(5) 0.0567(11) Uani d . 1 1 . .
    H H6 0.6349 1.0245 0.1997 0.068 Uiso calc R 1 1 . .
    C C7 0.60467(13) 0.8874(4) 0.3403(4) 0.0450(8) Uani d . 1 1 . .
    C C8 0.55866(16) 0.9483(5) 0.3372(7) 0.0689(12) Uani d . 1 1 . .
    H H8A 0.5409 0.9133 0.2458 0.103 Uiso calc R 1 1 . .
    H H8B 0.5614 1.0421 0.3252 0.103 Uiso calc R 1 1 . .
    H H8C 0.5441 0.9286 0.4387 0.103 Uiso calc R 1 1 . .
    C C9 0.7209(2) 0.9563(8) 0.1634(8) 0.109(2) Uani d . 1 1 . .
    H H9A 0.7152 0.9467 0.0465 0.164 Uiso calc R 1 1 . .
    H H9B 0.7491 0.9145 0.1941 0.164 Uiso calc R 1 1 . .
    H H9C 0.7225 1.0482 0.1911 0.164 Uiso calc R 1 1 . .
    C C10 0.66644(18) 0.5874(5) 0.5233(7) 0.0777(15) Uani d . 1 1 . .
    H H10A 0.6629 0.6028 0.6391 0.117 Uiso calc R 1 1 . .
    H H10B 0.6970 0.5597 0.5049 0.117 Uiso calc R 1 1 . .
    H H10C 0.6457 0.5198 0.4860 0.117 Uiso calc R 1 1 . .
loop_
    _atom_site_aniso_label
    _atom_site_aniso_U_11
    _atom_site_aniso_U_22
    _atom_site_aniso_U_33
    _atom_site_aniso_U_12
    _atom_site_aniso_U_13
    _atom_site_aniso_U_23
    Co1 0.0380(3) 0.0218(3) 0.0124(3) -0.00099(18) 0.00338(18) -0.00010(16)
    O1 0.0549(14) 0.0470(13) 0.0210(9) -0.0202(10) 0.0055(9) -0.0019(9)
    O2 0.0670(16) 0.0616(16) 0.0227(10) -0.0243(13) 0.0073(10) -0.0082(10)
    O3 0.0633(16) 0.0626(17) 0.0221(11) 0.0257(13) 0.0050(10) 0.0023(11)
    O4 0.0375(15) 0.0275(13) 0.0175(12) 0.000 0.0044(10) 0.000
    O5 0.087(2) 0.094(3) 0.0492(18) 0.032(2) -0.0007(16) -0.0010(18)
    C1 0.0459(16) 0.0352(15) 0.0234(13) -0.0057(12) 0.0017(11) 0.0016(11)
    C2 0.0439(16) 0.0405(16) 0.0255(13) -0.0142(13) 0.0024(11) -0.0034(12)
    C3 0.051(2) 0.056(2) 0.046(2) -0.0079(17) 0.0059(15) 0.0018(17)
    C4 0.048(2) 0.084(3) 0.056(2) -0.011(2) 0.0104(17) 0.005(2)
    C5 0.063(3) 0.088(3) 0.043(2) -0.033(2) 0.0041(18) 0.011(2)
    C6 0.072(3) 0.057(2) 0.0398(19) -0.027(2) -0.0063(17) 0.0137(17)
    C7 0.055(2) 0.0468(19) 0.0326(16) -0.0138(15) -0.0030(14) 0.0054(14)
    C8 0.071(3) 0.060(3) 0.075(3) 0.002(2) -0.005(2) 0.024(2)
    C9 0.081(4) 0.163(6) 0.083(4) -0.057(4) 0.011(3) 0.042(4)
    C10 0.070(3) 0.068(3) 0.095(4) 0.015(2) 0.015(3) 0.025(3)
_geom_special_details
;
 All esds (except the esd in the dihedral angle between two l.s. planes)
 are estimated using the full covariance matrix.  The cell esds are taken
 into account individually in the estimation of esds in distances, angles
 and torsion angles; correlations between esds in cell parameters are only
 used when they are defined by crystal symmetry.  An approximate (isotropic)
 treatment of cell esds is used for estimating esds involving l.s. planes.
;
loop_
    _geom_bond_atom_site_label_1
    _geom_bond_atom_site_label_2
    _geom_bond_site_symmetry_2
    _geom_bond_distance
    _geom_bond_publ_flag
    Co1 O1 . 2.074(2) yes
    Co1 O1 5_666 2.074(2) ?
    Co1 O3 . 2.041(2) yes
    Co1 O3 5_666 2.041(2) ?
    Co1 O4 . 2.2060(11) yes
    Co1 O4 5_666 2.2060(11) ?
    O1 C1 . 1.259(4) ?
    O2 C1 . 1.246(4) ?
    O3 H31 . 0.806(19) ?
    O3 H32 . 0.818(18) ?
    O4 Co1 2_655 2.2060(11) ?
    O4 H41 . 0.827(18) ?
    O5 H51 . 0.812(10) ?
    O5 H52 . 0.820(10) ?
    C2 C1 . 1.513(4) ?
    C2 C3 . 1.390(5) ?
    C2 C7 . 1.401(5) ?
    C3 C4 . 1.395(5) ?
    C3 C10 . 1.509(6) ?
    C4 C5 . 1.387(7) ?
    C4 H4 . 0.9300 ?
    C5 C9 . 1.524(6) ?
    C6 C5 . 1.368(7) ?
    C6 H6 . 0.9300 ?
    C7 C6 . 1.402(5) ?
    C7 C8 . 1.492(6) ?
    C8 H8A . 0.9600 ?
    C8 H8B . 0.9600 ?
    C8 H8C . 0.9600 ?
    C9 H9A . 0.9600 ?
    C9 H9B . 0.9600 ?
    C9 H9C . 0.9600 ?
    C10 H10A . 0.9600 ?
    C10 H10B . 0.9600 ?
    C10 H10C . 0.9600 ?
loop_
    _geom_angle_atom_site_label_1
    _geom_angle_atom_site_label_2
    _geom_angle_atom_site_label_3
    _geom_angle_site_symmetry_1
    _geom_angle_site_symmetry_3
    _geom_angle
    _geom_angle_publ_flag
    O1 Co1 O1 . 5_666 180.00(9) ?
    O1 Co1 O4 . . 87.53(7) ?
    O1 Co1 O4 5_666 . 92.47(7) ?
    O1 Co1 O4 . 5_666 92.47(7) ?
    O1 Co1 O4 5_666 5_666 87.53(7) ?
    O3 Co1 O1 . . 89.44(11) ?
    O3 Co1 O1 5_666 . 90.56(11) ?
    O3 Co1 O1 . 5_666 90.56(11) ?
    O3 Co1 O1 5_666 5_666 89.44(11) ?
    O3 Co1 O3 5_666 . 180.00(12) ?
    O3 Co1 O4 . . 86.80(8) ?
    O3 Co1 O4 5_666 . 93.20(8) ?
    O3 Co1 O4 . 5_666 93.20(8) ?
    O3 Co1 O4 5_666 5_666 86.80(8) ?
    O4 Co1 O4 5_666 . 180.0 ?
    C1 O1 Co1 . . 128.67(19) ?
    Co1 O3 H32 . . 131(3) ?
    Co1 O3 H31 . . 114(4) ?
    H32 O3 H31 . . 107(4) ?
    Co1 O4 Co1 . 2_655 132.95(13) ?
    Co1 O4 H41 . . 108(3) ?
    Co1 O4 H41 2_655 . 92(3) ?
    H51 O5 H52 . . 107(4) ?
    O1 C1 C2 . . 116.7(3) ?
    O2 C1 O1 . . 124.5(3) ?
    O2 C1 C2 . . 118.9(3) ?
    C3 C2 C1 . . 119.7(3) ?
    C3 C2 C7 . . 121.3(3) ?
    C7 C2 C1 . . 119.0(3) ?
    C2 C3 C4 . . 118.5(4) ?
    C2 C3 C10 . . 121.1(4) ?
    C4 C3 C10 . . 120.5(4) ?
    C3 C4 H4 . . 119.3 ?
    C5 C4 C3 . . 121.5(4) ?
    C5 C4 H4 . . 119.3 ?
    C4 C5 C9 . . 119.7(5) ?
    C6 C5 C4 . . 118.9(4) ?
    C6 C5 C9 . . 121.4(5) ?
    C5 C6 C7 . . 122.1(4) ?
    C5 C6 H6 . . 119.0 ?
    C7 C6 H6 . . 119.0 ?
    C2 C7 C6 . . 117.7(4) ?
    C2 C7 C8 . . 121.4(3) ?
    C6 C7 C8 . . 120.9(4) ?
    C7 C8 H8A . . 109.5 ?
    C7 C8 H8B . . 109.5 ?
    C7 C8 H8C . . 109.5 ?
    H8A C8 H8B . . 109.5 ?
    H8A C8 H8C . . 109.5 ?
    H8B C8 H8C . . 109.5 ?
    C5 C9 H9A . . 109.5 ?
    C5 C9 H9B . . 109.5 ?
    C5 C9 H9C . . 109.5 ?
    H9A C9 H9B . . 109.5 ?
    H9A C9 H9C . . 109.5 ?
    H9B C9 H9C . . 109.5 ?
    C3 C10 H10A . . 109.5 ?
    C3 C10 H10B . . 109.5 ?
    C3 C10 H10C . . 109.5 ?
    H10A C10 H10B . . 109.5 ?
    H10A C10 H10C . . 109.5 ?
    H10B C10 H10C . . 109.5 ?
loop_
    _geom_torsion_atom_site_label_1
    _geom_torsion_atom_site_label_2
    _geom_torsion_atom_site_label_3
    _geom_torsion_atom_site_label_4
    _geom_torsion_site_symmetry_1
    _geom_torsion_site_symmetry_2
    _geom_torsion_site_symmetry_3
    _geom_torsion_site_symmetry_4
    _geom_torsion
    _geom_torsion_publ_flag
    O3 Co1 O1 C1 . . . . 105.4(3) ?
    O3 Co1 O1 C1 5_666 . . . -74.6(3) ?
    O4 Co1 O1 C1 . . . . -167.8(3) ?
    O4 Co1 O1 C1 5_666 . . . 12.2(3) ?
    O1 Co1 O4 Co1 . . . 2_655 -46.09(7) ?
    O1 Co1 O4 Co1 5_666 . . 2_655 133.91(7) ?
    O3 Co1 O4 Co1 . . . 2_655 43.49(9) ?
    O3 Co1 O4 Co1 5_666 . . 2_655 -136.51(9) ?
    Co1 O1 C1 O2 . . . . -7.3(5) ?
    Co1 O1 C1 C2 . . . . 172.4(2) ?
    C3 C2 C1 O1 . . . . -94.3(4) ?
    C3 C2 C1 O2 . . . . 85.4(4) ?
    C7 C2 C1 O1 . . . . 84.4(4) ?
    C7 C2 C1 O2 . . . . -95.9(4) ?
    C1 C2 C3 C4 . . . . 177.9(3) ?
    C1 C2 C3 C10 . . . . -2.7(6) ?
    C7 C2 C3 C4 . . . . -0.7(6) ?
    C7 C2 C3 C10 . . . . 178.7(4) ?
    C1 C2 C7 C6 . . . . -178.0(3) ?
    C1 C2 C7 C8 . . . . 1.5(5) ?
    C3 C2 C7 C6 . . . . 0.6(5) ?
    C3 C2 C7 C8 . . . . -179.9(4) ?
    C2 C3 C4 C5 . . . . 0.1(7) ?
    C10 C3 C4 C5 . . . . -179.3(5) ?
    C3 C4 C5 C6 . . . . 0.6(7) ?
    C3 C4 C5 C9 . . . . -179.5(5) ?
    C7 C6 C5 C4 . . . . -0.7(7) ?
    C7 C6 C5 C9 . . . . 179.4(5) ?
    C2 C7 C6 C5 . . . . 0.1(6) ?
    C8 C7 C6 C5 . . . . -179.4(4) ?
loop_
    _geom_hbond_atom_site_label_D
    _geom_hbond_atom_site_label_H
    _geom_hbond_atom_site_label_A
    _geom_hbond_site_symmetry_A
    _geom_hbond_distance_DH
    _geom_hbond_distance_HA
    _geom_hbond_distance_DA
    _geom_hbond_angle_DHA
    _geom_hbond_publ_flag
    O3 H31 O1 2_655 0.802(17) 1.903(16) 2.697(3) 170(5) yes
    O3 H32 O5 . 0.82(3) 1.91(3) 2.724(5) 174(3) yes
    O4 H41 O2 6_565 0.83(3) 1.82(3) 2.622(3) 164(4) yes
    O5 H52 O2 2_656 0.82(3) 1.98(4) 2.726(4) 151(6) yes
    C10 H10C O5 5_666 0.96 2.59 3.466(7) 152 yes
    C6 H6 Cg1 4_564 0.93 3.28 4.063(4) 143 yes
    C9 H9A Cg1 4_564 0.96 3.40 3.961(7) 120 yes
_iucr_refine_instructions_details
;
TITL s54_mono_0m_a.res in C2/c
CELL  0.71073  29.5261  10.1413   8.0906   90.000   91.894   90.000
ZERR     4.00   0.0005   0.0002   0.0002    0.000    0.004    0.000
LATT   7
SYMM  - X,   Y, 1/2 - Z
SFAC  C    H    CO   O
UNIT  80   128  4    36
MERG   2
DFIX  0.820 0.010 H51 O5
DELU  0.010 0.010 O5 H51
SIMU  0.040 0.080 1.700 O5 H51
ISOR  0.100 O5 H51
DFIX  0.820 0.010 H52 O5
DELU  0.010 0.010 O5 H52
SIMU  0.040 0.080 1.700 O5 H52
ISOR  0.100 O5 H52
DELU  0.010 0.010 O5 H51 H52
SIMU  0.040 0.080 1.700 O5 H51 H52
ISOR  0.100 O5 H51 H52
DANG  1.210 0.040 H51 H52
DFIX  0.820 0.020 H31 O3
DELU  0.010 0.010 O3 H31
SIMU  0.040 0.080 1.700 O3 H31
ISOR  0.100 O3 H31
DFIX  0.820 0.020 H32 O3
DELU  0.010 0.010 O3 H32
SIMU  0.040 0.080 1.700 O3 H32
ISOR  0.100 O3 H32
DANG  1.243 0.040 H31 H32
DFIX  0.820 0.020 O4 H41
DELU  0.010 0.010 O4 H41
SIMU  0.040 0.080 1.700 O4 H41
ISOR  0.100 O4 H41
FMAP   2
PLAN   20
SIZE     0.20   0.29   0.35
ACTA
BOND   $H
CONF
LIST   4
L.S.  10
TEMP    23.00
WGHT    0.072500    9.972099
FVAR       0.34539
CO1   3    0.500000    0.500000    0.500000    10.50000    0.03795    0.02181 =
         0.01237   -0.00010    0.00338   -0.00099
O4    4    0.500000    0.413179    0.250000    10.50000    0.03746    0.02749 =
         0.01749    0.00000    0.00437    0.00000
O1    4    0.550573    0.626396    0.425092    11.00000    0.05487    0.04698 =
         0.02103   -0.00187    0.00545   -0.02024
O3    4    0.452482    0.629164    0.408421    11.00000    0.06333    0.06256 =
         0.02209    0.00233    0.00497    0.02575
O2    4    0.571109    0.721595    0.662599    11.00000    0.06699    0.06161 =
         0.02266   -0.00825    0.00733   -0.02427
O5    4    0.377112    0.724958    0.552121    11.00000    0.08710    0.09401 =
         0.04924   -0.00095   -0.00069    0.03209
C2    1    0.613747    0.769404    0.425387    11.00000    0.04392    0.04052 =
         0.02546   -0.00345    0.00236   -0.01419
C1    1    0.575637    0.701217    0.512120    11.00000    0.04586    0.03517 =
         0.02341    0.00163    0.00170   -0.00574
C7    1    0.604671    0.887366    0.340341    11.00000    0.05527    0.04681 =
         0.03264    0.00542   -0.00304   -0.01377
C3    1    0.656653    0.712878    0.428408    11.00000    0.05097    0.05596 =
         0.04603    0.00175    0.00592   -0.00787
C4    1    0.690804    0.775550    0.342870    11.00000    0.04787    0.08374 =
         0.05634    0.00484    0.01041   -0.01069
AFIX  43
H4    2    0.719641    0.738616    0.343857    11.00000   -1.20000
AFIX   0
C6    1    0.640301    0.946094    0.256710    11.00000    0.07228    0.05729 =
         0.03984    0.01366   -0.00626   -0.02714
AFIX  43
H6    2    0.634936    1.024468    0.199677    11.00000   -1.20000
AFIX   0
C5    1    0.682709    0.891736    0.256366    11.00000    0.06313    0.08831 =
         0.04272    0.01116    0.00407   -0.03300
C8    1    0.558655    0.948256    0.337244    11.00000    0.07138    0.05971 =
         0.07517    0.02442   -0.00455    0.00217
AFIX 137
H8A   2    0.540915    0.913258    0.245841    11.00000   -1.50000
H8B   2    0.561354    1.042076    0.325216    11.00000   -1.50000
H8C   2    0.544086    0.928615    0.438682    11.00000   -1.50000
AFIX   0
C10   1    0.666443    0.587377    0.523254    11.00000    0.07047    0.06828 =
         0.09523    0.02486    0.01547    0.01487
AFIX 137
H10A  2    0.662851    0.602845    0.639147    11.00000   -1.50000
H10B  2    0.696957    0.559656    0.504916    11.00000   -1.50000
H10C  2    0.645748    0.519797    0.486032    11.00000   -1.50000
AFIX   0
C9    1    0.720923    0.956262    0.163419    11.00000    0.08146    0.16316 =
         0.08293    0.04221    0.01054   -0.05687
AFIX 137
H9A   2    0.715183    0.946738    0.046544    11.00000   -1.50000
H9B   2    0.749140    0.914462    0.194055    11.00000   -1.50000
H9C   2    0.722515    1.048230    0.191113    11.00000   -1.50000
AFIX   0
H41   2    0.524940    0.378211    0.237279    11.00000    0.04788
H32   2    0.428877    0.656185    0.446453    11.00000    0.05713
H51   2    0.360721    0.785195    0.521841    11.00000    0.10286
H31   2    0.448425    0.625086    0.309560    11.00000    0.08649
H52   2    0.384839    0.740166    0.648549    11.00000    0.10033
HKLF 4
REM  s54_mono_0m_a.res in C2/c
REM R1 =  0.0604 for   2448 Fo > 4sig(Fo)  and  0.0728 for all   2957 data
REM    161 parameters refined using     74 restraints
END
WGHT      0.0725      9.9711
REM Highest difference peak  2.178,  deepest hole -0.521,  1-sigma level  0.104
Q1    1   0.5300  0.5006  0.5102  11.00000  0.05    2.18
Q2    1   0.5000  0.5907  0.2500  10.50000  0.05    0.90
Q3    1   0.5490  0.6258  0.6022  11.00000  0.05    0.67
Q4    1   0.4495  0.6249  0.5732  11.00000  0.05    0.62
Q5    1   0.5000  0.5808  0.5087  11.00000  0.05    0.60
Q6    1   0.4824  0.6085  0.4389  11.00000  0.05    0.53
Q7    1   0.4295  0.7226  0.3305  11.00000  0.05    0.49
Q8    1   0.5583  0.5151  0.5092  11.00000  0.05    0.48
Q9    1   0.5924  0.7478  0.4678  11.00000  0.05    0.48
Q10   1   0.5763  0.6245  0.4567  11.00000  0.05    0.46
Q11   1   0.4972  0.4929  0.1919  11.00000  0.05    0.45
Q12   1   0.4253  0.7015  0.4816  11.00000  0.05    0.45
Q13   1   0.5430  0.7192  0.6735  11.00000  0.05    0.42
Q14   1   0.6008  0.7164  0.7017  11.00000  0.05    0.42
Q15   1   0.5290  0.4215  0.2738  11.00000  0.05    0.40
Q16   1   0.5226  0.6171  0.4427  11.00000  0.05    0.39
Q17   1   0.6297  0.7263  0.4424  11.00000  0.05    0.38
Q18   1   0.5000  0.3287  0.2500  10.50000  0.05    0.37
Q19   1   0.5786  0.6381  0.6577  11.00000  0.05    0.35
Q20   1   0.4215  0.6213  0.3971  11.00000  0.05    0.31
;
data_global
_journal_date_recd_electronic     2017-03-31
_journal_date_accepted     2017-04-12
_journal_name_full     'Acta Crystallographica, Section E'
_journal_year     2017
_journal_volume     73
_journal_issue      1
_journal_page_first     0
_journal_page_last     0
_journal_paper_category     GM
_journal_paper_doi     10.1107/S2056989017005564
_journal_coeditor_code     PJ2043
_publ_contact_author
;
Dr Tuncer H\"okelek
Hacettepe University
Department of Physics
06800 Beytepe
Ankara
Turkey
;
_publ_contact_author_email     merzifon@hacettepe.edu.tr
_publ_contact_author_fax     '90(312)2352550'
_publ_contact_author_phone     '90(312)2977242'
_publ_section_title
;\
Crystal structure of
<i>catena</i>-poly[[[diaquabis(2,4,6-trimethylbenzoato-\k<i>O</i>)cobalt(II)]\
-\m-aqua-\k^2^<i>O</i>:<i>O</i>'] dihydrate]
;
loop_
    _publ_author_name
    _publ_author_address
    'H\"okelek, Tuncer'
;
Department of Physics
Hacettepe University
06800 Beytepe
Ankara
Turkey
;
    'Akduran, Nurcan'
;
SANAEM
Saray Mahallesi
Atom Caddesi, No. 27
06980 Saray-Kazan
Ankara
Turkey
;
    '\"Ozkaya, Safiye'
;
Department of Chemistry
Kafkas University
36100 Kars
Turkey
;
    'Necefo\(glu, Hacali'
;
Department of Chemistry
Kafkas University
36100 Kars
Turkey
International Scientific Research Centre
Baku State University
1148 Baku
Azerbaijan
;
_publ_section_synopsis
;
In  {[Co(C~10~H~11~O~2~)~2~(H~2~O)~3~].2H~2~O}<i>~n~</i>, the Co^II^ atom is
coordinated by two TMB anions and two water molecules in the basal plane,
while another water molecule bridges the Co^II^ atoms in the apical
directions, forming polymeric chains running along [001].
;
