# Supplementary material for: Crystal structure of catena-poly[[[di­aqua­bis­(2,4,6-tri­methyl­benzoato-κO)cobalt(II)]-μ-aqua-κ2 O:O] dihydrate]
Source: Acta Crystallogr E Crystallogr Commun. 2017 Apr 13;73(Pt 5):708–12. doi: 10.1107/S2056989017005564 (PMC5418789; doi:10.1107/S2056989017005564)
Supplement: Supplementary file 2 [file e-73-00708-Isup2.hkl]

#
# h,k,l, Fc-squared, Fo-squared, sigma(Fo-squared) and status flag
#
data_I
_shelx_title ' s54_mono_0m_a.res in C2/c'
_shelx_refln_list_code          4
_shelx_F_calc_maximum      262.45
_exptl_crystal_F_000      1004.00
_reflns_d_resolution_high  0.7525
 
loop_
 _symmetry_equiv_pos_as_xyz
 'x, y, z'
 '-x, y, -z+1/2'
 'x+1/2, y+1/2, z'
 '-x+1/2, y+1/2, -z+1/2'
 '-x, -y, -z'
 'x, -y, z-1/2'
 '-x+1/2, -y+1/2, -z'
 'x+1/2, -y+1/2, z-1/2'
 
_cell_length_a    29.5261
_cell_length_b    10.1413
_cell_length_c     8.0906
_cell_angle_alpha  90.000
_cell_angle_beta   91.894
_cell_angle_gamma  90.000
 
_shelx_F_squared_multiplier     1.000
 
loop_
 _refln_index_h
 _refln_index_k
 _refln_index_l
 _refln_F_squared_calc
 _refln_F_squared_meas
 _refln_F_squared_sigma
 _refln_observed_status
   2   0   0    39679.02    38479.84   2481.78 o
   4   0   0     2009.58     1647.60     40.94 o
   6   0   0     4403.58     3724.28     80.21 o
   8   0   0      941.13     1041.84     25.17 o
  10   0   0       14.88        6.82      1.43 o
  12   0   0      493.87      407.43     11.52 o
  14   0   0     7497.38     6387.29    146.21 o
  16   0   0    17577.20    17281.52    420.62 o
  18   0   0    15345.17    14840.46    361.45 o
  20   0   0     3780.20     3705.00     91.78 o
  22   0   0     2324.76     2206.82     55.79 o
  24   0   0     1227.42     1239.19     33.70 o
  26   0   0     3152.45     3098.79     84.93 o
  28   0   0     1070.55     1110.90     42.98 o
  30   0   0      159.11      146.40     14.25 o
  32   0   0      289.78      352.59     27.31 o
  34   0   0       38.86       37.27      8.81 o
  36   0   0      418.75      712.78     41.97 o
  38   0   0      407.83      813.05     77.84 o
   1   1   0    19716.57    24012.34    398.18 o
   3   1   0    45867.48    46956.47    837.00 o
   5   1   0    13571.77    12632.84    215.31 o
   7   1   0    16374.49    15742.85    252.64 o
   9   1   0       13.91       18.95      1.35 o
  11   1   0     8040.95     7524.05    117.75 o
  13   1   0     7687.34     7566.89    122.33 o
  15   1   0     4199.89     3785.94     62.19 o
  17   1   0     5173.99     4691.62     79.05 o
  19   1   0     5886.84     5470.89     95.17 o
  21   1   0     2163.35     2042.15     37.13 o
  23   1   0     3281.91     3170.11     57.41 o
  25   1   0     4926.41     4891.01     86.39 o
  27   1   0      359.87      425.40     13.94 o
  29   1   0      389.33      426.67     15.38 o
  31   1   0      399.74      471.26     19.00 o
  33   1   0      210.80      295.99     17.19 o
  35   1   0      242.09      446.67     24.35 o
  37   1   0      198.74      434.57     24.24 o
  39   1   0      232.61      588.98     57.28 o
   0   2   0       98.60       94.65      3.10 o
   2   2   0     3965.69     4472.59     77.75 o
   4   2   0    46034.52    48985.72   1003.33 o
   6   2   0    20820.93    20948.19    335.65 o
   8   2   0     8869.82     8530.95    129.62 o
  10   2   0     1863.88     1443.60     26.58 o
  12   2   0     5441.38     4601.52     79.81 o
  14   2   0     6458.50     6442.33    107.69 o
  16   2   0      594.88      718.29     14.77 o
  18   2   0     4962.21     4646.14     81.95 o
  20   2   0     5227.49     5106.57     90.08 o
  22   2   0     6372.96     5801.08    105.82 o
  24   2   0      947.97      982.22     21.20 o
  26   2   0       77.99       60.95      4.46 o
  28   2   0      791.61      870.08     24.23 o
  30   2   0      908.24      988.40     28.09 o
  32   2   0      395.36      572.80     22.08 o
  34   2   0      577.79      934.27     31.94 o
  36   2   0      349.91      626.47     27.81 o
  38   2   0      136.95      189.74     28.43 o
   1   3   0     4063.77     5291.47     88.31 o
   3   3   0     2001.19     1959.37     33.18 o
   5   3   0    12376.13    12461.43    194.41 o
   7   3   0    19503.35    19710.14    348.45 o
   9   3   0    24806.35    24959.93    400.69 o
  11   3   0    25839.32    25999.01    418.09 o
  13   3   0      738.13      464.35      9.39 o
  15   3   0      991.52      809.57     15.61 o
  17   3   0     2329.30     2168.20     40.55 o
  19   3   0     1349.97     1136.54     23.17 o
  21   3   0     2237.40     2154.71     43.20 o
  23   3   0      135.47      122.63      7.30 o
  25   3   0      416.52      408.41     12.02 o
  27   3   0     1048.90     1242.01     28.76 o
  29   3   0      717.94      870.17     24.19 o
  31   3   0      600.24      803.10     25.81 o
  33   3   0      517.60      805.57     27.90 o
  35   3   0      348.46      573.91     23.50 o
  37   3   0      155.44      166.60     17.79 o
   0   4   0     5578.24     7133.07    174.21 o
   2   4   0      237.91      257.13      6.11 o
   4   4   0       16.08       13.79      1.28 o
   6   4   0     2414.01     2192.29     36.62 o
   8   4   0    15076.52    14117.90    227.53 o
  10   4   0    11001.32     9484.44    158.58 o
  12   4   0     3703.97     3528.45     62.34 o
  14   4   0    11752.86    11319.73    188.81 o
  16   4   0     4113.13     3776.46     60.43 o
  18   4   0      313.86      257.72      8.06 o
  20   4   0       13.11       -0.89      2.69 o
  22   4   0       60.89       26.32      3.33 o
  24   4   0      658.61      614.90     16.94 o
  26   4   0     1776.54     1627.79     36.91 o
  28   4   0      672.44      789.62     21.84 o
  30   4   0      493.89      715.97     22.76 o
  32   4   0      696.56      990.16     34.95 o
  34   4   0      230.54      318.95     22.12 o
  36   4   0      124.21      147.02     12.17 o
   1   5   0     5964.04     6800.59    122.94 o
   3   5   0      686.48      554.84     12.03 o
   5   5   0       49.41       27.36      1.69 o
   7   5   0     2792.89     3025.01     53.63 o
   9   5   0     4541.81     4206.76     71.18 o
  11   5   0     5777.70     5379.09     91.02 o
  13   5   0     7095.64     6524.84    113.64 o
  15   5   0     2286.02     1936.40     36.24 o
  17   5   0      410.37      271.77      8.83 o
  19   5   0       12.71       -1.33      2.48 o
  21   5   0      126.76       71.46      4.82 o
  23   5   0      257.97      225.62      9.95 o
  25   5   0      826.01      946.47     27.45 o
  27   5   0     1358.08     1608.52     38.89 o
  29   5   0      679.44      772.71     24.52 o
  31   5   0      334.69      447.82     22.29 o
  33   5   0      152.17      133.90     12.14 o
  35   5   0        2.47        6.15     10.40 o
   0   6   0      655.75     1050.88     39.41 o
   2   6   0     3687.55     4234.53     83.88 o
   4   6   0     7290.73     8643.65    160.91 o
   6   6   0     1824.40     1677.22     64.48 o
   8   6   0     2185.28     2004.06     38.20 o
  10   6   0     1754.20     1494.67     29.01 o
  12   6   0     1301.82     1081.52     21.84 o
  14   6   0     2017.71     1609.59     31.08 o
  16   6   0      268.91      201.01      7.24 o
  18   6   0       82.52       53.82      4.09 o
  20   6   0      883.38      798.38     20.60 o
  22   6   0     1346.14     1309.00     33.33 o
  24   6   0     1268.07     1348.82     36.21 o
  26   6   0      367.68      455.20     17.05 o
  28   6   0      323.31      379.17     17.41 o
  30   6   0      203.40      149.86     11.00 o
  32   6   0       93.33       93.01      8.26 o
  34   6   0       26.18       30.51      8.77 o
   1   7   0     2853.30     3130.84     69.65 o
   3   7   0     4955.07     5551.36    108.96 o
   5   7   0     3902.18     4194.46     98.20 o
   7   7   0     1328.09     1234.90     56.32 o
   9   7   0     1189.66     1141.33     29.86 o
  11   7   0       97.84       71.59      6.30 o
  13   7   0       20.72       24.39      3.27 o
  15   7   0      449.72      360.04     13.06 o
  17   7   0     1443.00     1248.60     27.81 o
  19   7   0     1783.02     1566.11     37.35 o
  21   7   0     3202.96     3022.04     76.98 o
  23   7   0      865.58      968.31     31.55 o
  25   7   0       70.96       50.93      6.70 o
  27   7   0      251.63      216.83     12.41 o
  29   7   0       87.47       69.42      7.49 o
  31   7   0       16.55        6.58      6.50 o
  33   7   0       83.99       84.05     11.09 o
   0   8   0     4124.64     5333.47    157.84 o
   2   8   0     3575.14     4284.83    101.37 o
   4   8   0     2240.98     2312.72     63.40 o
   6   8   0     1118.29     1078.56     49.17 o
   8   8   0     1105.99      962.80     34.40 o
  10   8   0     1703.54     1507.50     35.77 o
  12   8   0       35.22       10.85      4.24 o
  14   8   0       16.36        2.96      3.58 o
  16   8   0     1821.24     1672.07     36.97 o
  18   8   0     2204.25     2084.45     45.65 o
  20   8   0     1580.33     1623.78     43.00 o
  22   8   0      635.12      642.71     22.57 o
  24   8   0      342.05      309.31     16.14 o
  26   8   0      321.40      327.48     17.87 o
  28   8   0      126.41      101.78      7.83 o
  30   8   0       33.72       28.74      7.40 o
   1   9   0     4144.13     5255.59    125.29 o
   3   9   0     2439.22     2540.27     76.65 o
   5   9   0     1138.64     1124.91     49.48 o
   7   9   0      869.80      948.02     49.71 o
   9   9   0       33.66       20.98      6.60 o
  11   9   0       68.10       42.26      4.97 o
  13   9   0     3156.54     3169.17     72.45 o
  15   9   0     2378.50     2670.65     84.54 o
  17   9   0      954.58     1109.42     47.06 o
  19   9   0      725.90      693.49     24.50 o
  21   9   0      390.69      340.10     16.28 o
  23   9   0      579.72      577.41     21.82 o
  25   9   0      278.88      283.09     16.26 o
  27   9   0       61.75       35.98      7.61 o
  29   9   0      126.76      118.87     13.64 o
   0  10   0     1887.11     2236.97     76.15 o
   2  10   0     1177.51     1344.29     47.17 o
   4  10   0      869.63     1075.66     46.63 o
   6  10   0     1082.95     1064.65     61.45 o
   8  10   0      618.86      790.36     59.65 o
  10  10   0     1654.09     1794.48     53.82 o
  12  10   0     2709.21     3173.79     89.57 o
  14  10   0      894.10      884.07     53.36 o
  16  10   0      544.74      572.32     36.49 o
  18  10   0      552.86      551.21     22.51 o
  20  10   0      284.03      212.68     24.32 o
  22  10   0      244.43      209.34     21.73 o
  24  10   0      311.62      350.18     19.86 o
  26  10   0      258.09      325.41     23.93 o
   1  11   0      877.29     1050.84     34.49 o
   3  11   0      467.46      682.99     27.60 o
   5  11   0      870.46     1069.60     38.31 o
   7  11   0     1253.35     1613.11     61.57 o
   9  11   0     1509.03     1992.28     89.20 o
  11  11   0     1167.63     1602.55     78.41 o
  13  11   0      668.75      769.91     46.73 o
  15  11   0      735.96      781.87     32.10 o
  17  11   0      592.09      622.26     34.97 o
  19  11   0      320.78      373.00     27.27 o
  21  11   0      227.47      189.49     18.04 o
   0  12   0       64.81       89.31     14.91 o
   2  12   0      309.30      339.26     35.81 o
   4  12   0      911.20     1213.10     42.70 o
   6  12   0     1171.23     1617.43     67.08 o
   8  12   0     1148.70     1535.84    100.29 o
  10  12   0      947.05     1428.85    113.54 o
  12  12   0      651.37      956.34     86.93 o
  14  12   0      320.45      187.77     27.66 o
  16  12   0      269.91      295.47     34.24 o
   1  13   0      396.22      603.93     37.47 o
   3  13   0      393.18      601.48     37.58 o
   5  13   0      515.95      684.80     40.55 o
   7  13   0      589.98      814.68     45.84 o
   9  13   0      463.30      459.27     54.49 o
 -37   1   1        6.53       13.99      7.12 o
 -35   1   1       82.61       82.65      9.19 o
 -33   1   1        7.83       -2.74      5.28 o
 -31   1   1        3.37        1.61      6.11 o
 -29   1   1       77.23       58.25      5.11 o
 -27   1   1       44.64       28.54      4.25 o
 -25   1   1      966.41      955.03     22.57 o
 -23   1   1      301.44      271.21      9.79 o
 -21   1   1     3381.54     3079.40     60.43 o
 -19   1   1      857.91      802.52     17.52 o
 -17   1   1        0.05       -2.03      2.03 o
 -15   1   1      278.13      325.73      8.36 o
 -13   1   1     2030.11     2220.45     41.01 o
 -11   1   1     7725.88     7788.60    139.50 o
  -9   1   1    10505.46    10467.43    188.47 o
  -7   1   1      728.69      878.22     19.19 o
  -5   1   1     3806.29     3554.05     68.79 o
  -3   1   1      114.52       61.83      2.57 o
  -1   1   1    19660.37    23128.39    360.06 o
   1   1   1     1990.20     2432.10     61.14 o
   3   1   1    21639.49    26209.41    434.29 o
   5   1   1     1257.36     1399.82     21.78 o
   7   1   1     4126.70     3617.02     55.54 o
   9   1   1     1955.51     1885.97     30.17 o
  11   1   1     1719.26     1429.76     22.64 o
  13   1   1     7898.49     7825.15    126.57 o
  15   1   1     2579.45     2515.77     41.93 o
  17   1   1       41.51       51.61      2.98 o
  19   1   1       97.25       59.03      3.75 o
  21   1   1       92.97       55.54      4.69 o
  23   1   1       11.91        1.28      4.34 o
  25   1   1      116.70       68.40      8.88 o
  27   1   1        1.93        4.98      3.11 o
  29   1   1      473.43      562.73     17.77 o
  31   1   1       71.00       82.37      7.76 o
  33   1   1        7.84        3.71      6.13 o
  35   1   1       36.99       45.83      8.89 o
  37   1   1       38.22       68.03     10.95 o
 -38   2   1       13.62       19.37      8.66 o
 -36   2   1       27.38       36.69      9.68 o
 -34   2   1       22.10       27.17      7.01 o
 -32   2   1       24.42       23.41      5.56 o
 -30   2   1       84.58       55.64      5.68 o
 -28   2   1      315.39      371.89     13.49 o
 -26   2   1        0.10       -3.75      3.75 o
 -24   2   1      155.29      114.92      6.04 o
 -22   2   1      257.99      199.02      7.62 o
 -20   2   1      471.71      427.01     10.65 o
 -18   2   1       34.45       27.50      2.42 o
 -16   2   1      144.27      156.41      5.40 o
 -14   2   1      807.18      789.08     15.51 o
 -12   2   1     6651.73     7164.35    160.49 o
 -10   2   1    14316.74    15454.82    315.06 o
  -8   2   1      122.10      136.69      4.29 o
  -6   2   1        3.94        0.77      0.96 o
  -4   2   1       77.65        6.93      1.23 o
  -2   2   1     2835.61     3228.69     44.82 o
   0   2   1    18254.57    21527.90    334.99 o
   2   2   1      174.35      215.17      5.78 o
   4   2   1     5098.88     5219.39     90.61 o
   6   2   1     3371.59     3397.53     52.35 o
   8   2   1     2709.80     2498.18     40.76 o
  10   2   1      320.41      358.10      6.71 o
  12   2   1       33.44       -1.88      1.88 o
  14   2   1     1932.29     1863.71     29.56 o
  16   2   1      995.14     1016.53     17.67 o
  18   2   1        0.10       -2.31      2.31 o
  20   2   1        2.01       -2.21      2.21 o
  22   2   1       61.41       47.54      3.84 o
  24   2   1      398.71      400.29     12.30 o
  26   2   1      142.32      136.60     10.51 o
  28   2   1      362.03      495.60     18.52 o
  30   2   1       30.93       49.73      7.76 o
  32   2   1       33.01       56.03      6.85 o
  34   2   1        1.10       34.74      7.30 o
  36   2   1        1.53       25.07      7.48 o
  38   2   1        1.92        5.05      8.38 o
 -37   3   1        7.12        8.96      9.55 o
 -35   3   1        6.49       27.44      8.57 o
 -33   3   1       63.15       58.15     10.82 o
 -31   3   1       70.05       63.54      6.53 o
 -29   3   1       97.90       92.99      7.28 o
 -27   3   1      110.36       83.85      5.78 o
 -25   3   1       11.02        8.98      3.41 o
 -23   3   1       39.94       14.54      3.62 o
 -21   3   1        3.94       -2.70      2.70 o
 -19   3   1        8.96        1.37      3.24 o
 -17   3   1        0.50       -2.64      2.64 o
 -15   3   1      581.40      497.20     13.47 o
 -13   3   1        8.27        8.19      2.80 o
 -11   3   1     1564.51     1571.67     31.49 o
  -9   3   1      503.83      591.08     13.53 o
  -7   3   1     4770.79     4619.18     93.40 o
  -5   3   1    13009.63    13188.51    258.16 o
  -3   3   1        1.34       -0.96      0.96 o
  -1   3   1     7098.24     8126.07    135.37 o
   1   3   1     7997.73    10179.14    188.82 o
   3   3   1      594.20      479.50     10.14 o
   5   3   1      726.26      747.23     14.30 o
   7   3   1     5186.89     5583.22     90.55 o
   9   3   1     7661.98     7330.36    112.02 o
  11   3   1     4789.82     4655.44     71.53 o
  13   3   1      152.12       75.80      2.88 o
  15   3   1      944.28      829.12     14.64 o
  17   3   1      755.75      607.05     12.12 o
  19   3   1       67.86       39.99      2.99 o
  21   3   1        0.04        0.29      2.86 o
  23   3   1       80.02       63.64      4.96 o
  25   3   1     2144.87     2097.26     41.83 o
  27   3   1       22.04       19.92      7.76 o
  29   3   1      210.69      198.28     14.55 o
  31   3   1       51.02       62.82      8.22 o
  33   3   1        3.29       22.35     10.23 o
  35   3   1       21.20       39.71      8.33 o
  37   3   1       15.80       29.74      9.14 o
 -36   4   1        4.36       10.20      8.92 o
 -34   4   1       37.44       50.71     13.96 o
 -32   4   1       12.35       42.45     14.89 o
 -30   4   1       67.49       85.10      8.09 o
 -28   4   1       60.56       47.67      5.72 o
 -26   4   1       66.69       50.72      5.26 o
 -24   4   1       55.60       44.02      3.93 o
 -22   4   1      491.19      390.37     12.79 o
 -20   4   1      292.91      225.73     10.82 o
 -18   4   1      323.37      192.57     11.76 o
 -16   4   1      138.26      109.18      7.21 o
 -14   4   1      657.47      798.37     19.21 o
 -12   4   1      578.36      497.47     15.22 o
 -10   4   1     4002.04     4053.33     77.90 o
  -8   4   1      440.77      368.97      8.09 o
  -6   4   1     3207.12     3335.94     54.76 o
  -4   4   1     5376.66     5381.52     90.23 o
  -2   4   1       20.66        6.09      1.71 o
   0   4   1     3104.95     3501.82     63.51 o
   2   4   1        5.58        5.54      2.07 o
   4   4   1     1548.66     1850.87     32.95 o
   6   4   1      372.74      344.04      7.09 o
   8   4   1      663.07      774.22     14.05 o
  10   4   1      366.71      323.87      7.69 o
  12   4   1      945.46      809.25     14.89 o
  14   4   1       21.67        9.77      2.11 o
  16   4   1     1015.54     1043.58     17.25 o
  18   4   1      427.28      345.15      8.01 o
  20   4   1      254.61      225.54      6.53 o
  22   4   1      212.21      210.26      6.50 o
  24   4   1       44.17       40.53      4.33 o
  26   4   1       14.88       24.57      7.43 o
  28   4   1        6.43        5.68      5.92 o
  30   4   1        1.54       19.36      6.10 o
  32   4   1        2.69       31.30      9.05 o
  34   4   1        7.64       17.08      6.05 o
  36   4   1       31.39       51.91      7.13 o
 -35   5   1       34.75       35.74     10.87 o
 -33   5   1        5.31       14.39      9.65 o
 -31   5   1        4.10       21.93     17.28 o
 -29   5   1       15.11        5.26      7.90 o
 -27   5   1        1.41        6.65      5.46 o
 -25   5   1      358.92      349.22     18.21 o
 -23   5   1       97.65       51.96      5.57 o
 -21   5   1       47.09       21.20      3.05 o
 -19   5   1       65.69       42.07      4.81 o
 -17   5   1      100.65       62.67      7.01 o
 -15   5   1        0.40       -1.97      3.45 o
 -13   5   1       73.17       78.22      4.92 o
 -11   5   1      975.06      759.47     16.61 o
  -9   5   1        2.04       -1.82      1.82 o
  -7   5   1     1420.93     1206.79     27.23 o
  -5   5   1      214.08      109.40      4.11 o
  -3   5   1      519.07      601.81     12.35 o
  -1   5   1        1.22        2.30      1.88 o
   1   5   1     1212.37     1647.19     31.31 o
   3   5   1     3182.68     3843.62     73.28 o
   5   5   1       33.13       49.01      3.07 o
   7   5   1      107.53       57.06      3.11 o
   9   5   1      327.18      307.63      8.36 o
  11   5   1       97.70       92.23      3.77 o
  13   5   1      114.15      127.35      4.22 o
  15   5   1        2.08        9.80      2.14 o
  17   5   1      204.54      157.38      5.15 o
  19   5   1       56.98       46.89      2.89 o
  21   5   1       95.72       81.00      3.99 o
  23   5   1        0.57       -3.15      3.15 o
  25   5   1        2.34       -4.87      4.87 o
  27   5   1        8.55       26.42      5.02 o
  29   5   1        5.73       20.38      5.11 o
  31   5   1        0.00       14.42      4.80 o
  33   5   1        0.05       -1.99      7.37 o
  35   5   1       14.87       14.26      6.96 o
 -34   6   1       22.59       22.89     11.16 o
 -32   6   1      114.03      115.74     16.19 o
 -30   6   1       71.18       66.51     12.18 o
 -28   6   1       37.43       20.22      8.87 o
 -26   6   1       12.42       -2.53      5.77 o
 -24   6   1      180.19      146.04      8.35 o
 -22   6   1      207.39      149.81      8.59 o
 -20   6   1        7.72       -1.68      3.24 o
 -18   6   1       97.66       75.73      6.38 o
 -16   6   1        0.28       -3.77      3.77 o
 -14   6   1       85.84       41.48      6.40 o
 -12   6   1       44.71       25.74      4.14 o
 -10   6   1       47.87       32.42      3.02 o
  -8   6   1      365.14      300.65      8.95 o
  -6   6   1     1501.24     1440.20     40.80 o
  -4   6   1       70.16       80.46      3.92 o
  -2   6   1      455.84      444.12     13.31 o
   0   6   1     2561.68     2826.70     51.82 o
   2   6   1     1212.27     1373.55     45.33 o
   4   6   1       74.85       89.82      9.28 o
   6   6   1      321.61      316.98      8.89 o
   8   6   1     1146.42     1025.85     22.12 o
  10   6   1     3263.99     3257.17     60.38 o
  12   6   1     1566.60     1509.72     28.25 o
  14   6   1     2680.99     2707.00     47.70 o
  16   6   1     1191.97     1133.77     22.48 o
  18   6   1       49.27       51.49      3.29 o
  20   6   1        1.59       -2.91      2.91 o
  22   6   1        2.34       -4.11      4.11 o
  24   6   1      104.13       72.68      6.81 o
  26   6   1       43.90       41.41      5.92 o
  28   6   1        3.54        0.20      5.88 o
  30   6   1        5.47        3.70      6.77 o
  32   6   1        4.57        6.13      7.63 o
  34   6   1        0.15       -2.31      7.72 o
 -33   7   1        1.92        6.76      9.69 o
 -31   7   1       41.47       33.94      7.40 o
 -29   7   1       50.23       51.44      7.23 o
 -27   7   1        6.04       -6.85      7.98 o
 -25   7   1        2.71       -6.57      6.57 o
 -23   7   1        3.21       -4.15      4.15 o
 -21   7   1      161.44      130.66      8.08 o
 -19   7   1       30.85       16.62      4.16 o
 -17   7   1       39.61       31.82      3.90 o
 -15   7   1      435.85      443.53     13.61 o
 -13   7   1      360.46      295.51     15.31 o
 -11   7   1      263.13      233.04     14.76 o
  -9   7   1       15.59        6.21      2.95 o
  -7   7   1      134.21       95.33      4.18 o
  -5   7   1      159.69      112.02      5.37 o
  -3   7   1      135.37       94.58      5.39 o
  -1   7   1      119.03      155.08      6.67 o
   1   7   1       84.62       38.37      3.28 o
   3   7   1       98.79       91.64      5.50 o
   5   7   1        0.64       -2.81      2.81 o
   7   7   1      229.45      198.02      8.80 o
   9   7   1       14.68        0.77      3.20 o
  11   7   1        3.06       -2.21      3.65 o
  13   7   1      690.89      668.58     18.03 o
  15   7   1       60.88       52.04      4.02 o
  17   7   1       96.75       75.16      4.58 o
  19   7   1       10.25       -3.97      3.97 o
  21   7   1        0.25       -6.61      6.61 o
  23   7   1       72.64       42.68      6.00 o
  25   7   1        0.40       -5.46      5.46 o
  27   7   1       14.91        4.78      6.52 o
  29   7   1       26.32        5.84      6.75 o
  31   7   1       38.46       42.89      8.08 o
  33   7   1        4.29       12.63      9.93 o
 -30   8   1        1.26       -3.53      7.08 o
 -28   8   1      113.66       94.79      7.57 o
 -26   8   1       70.47       64.34      6.84 o
 -24   8   1       32.58       25.58      5.95 o
 -22   8   1       44.82        7.91      5.89 o
 -20   8   1       13.96       -2.96      4.89 o
 -18   8   1        3.27       -4.75      4.75 o
 -16   8   1        2.18        0.96      4.30 o
 -14   8   1      496.00      579.82     23.44 o
 -12   8   1     1051.54     1029.64     27.24 o
 -10   8   1     1864.07     1895.81     41.80 o
  -8   8   1      266.87      309.79     13.46 o
  -6   8   1      195.57      171.84      7.63 o
  -4   8   1       18.17       10.60      3.75 o
  -2   8   1       51.75       47.63      5.57 o
   0   8   1      930.49     1045.32     25.27 o
   2   8   1      354.01      353.01     14.45 o
   4   8   1       34.49       21.08      3.91 o
   6   8   1      266.00      256.70      9.75 o
   8   8   1      129.81       91.90      4.51 o
  10   8   1       72.97       62.47      4.17 o
  12   8   1      117.56       90.88      4.90 o
  14   8   1       94.18       68.64      4.99 o
  16   8   1      409.80      305.41     12.03 o
  18   8   1       24.04       -4.25      4.25 o
  20   8   1       14.76       -5.33      5.33 o
  22   8   1        2.24       -7.97      7.97 o
  24   8   1        4.96       -6.16      6.16 o
  26   8   1      119.41       91.47     10.04 o
  28   8   1       43.63       25.88      8.11 o
  30   8   1        9.63       -1.84      8.37 o
 -27   9   1        4.36       -6.34      6.34 o
 -25   9   1       62.06       36.84      7.39 o
 -23   9   1      216.68      178.38     12.44 o
 -21   9   1       69.55       46.90      7.14 o
 -19   9   1        6.88       -6.72      6.72 o
 -17   9   1       25.23       -5.64      6.64 o
 -15   9   1        9.78       -6.35      6.35 o
 -13   9   1      132.15      114.03      7.22 o
 -11   9   1       90.69       68.61      7.60 o
  -9   9   1      204.61      159.38      7.90 o
  -7   9   1       16.65        7.42      4.01 o
  -5   9   1       29.93       18.15      3.72 o
  -3   9   1       28.82       17.43      4.34 o
  -1   9   1       75.22       73.66      9.93 o
   1   9   1      513.66      528.70     16.59 o
   3   9   1      211.88      163.87     12.48 o
   5   9   1       12.63        5.71      4.07 o
   7   9   1       24.02        9.36      4.31 o
   9   9   1        2.90       -3.60      3.60 o
  11   9   1      137.55      104.70      5.36 o
  13   9   1       48.44       20.09      4.50 o
  15   9   1      345.81      249.19     16.59 o
  17   9   1       28.99       -4.81      4.81 o
  19   9   1       30.79        8.38      5.11 o
  21   9   1        6.89       -3.73      5.34 o
  23   9   1        0.28       -6.41      6.41 o
  25   9   1       38.55       33.57      7.55 o
  27   9   1       20.43        7.88      7.68 o
 -26  10   1        7.94       18.32     14.08 o
 -24  10   1       63.25       53.89      9.28 o
 -22  10   1       89.18       69.96      9.64 o
 -20  10   1       56.01       23.04      7.72 o
 -18  10   1        8.55       -6.97      6.97 o
 -16  10   1        8.56       -5.95      5.95 o
 -14  10   1       68.84       45.08      8.08 o
 -12  10   1      101.69       58.05      7.67 o
 -10  10   1      445.58      482.19     26.42 o
  -8  10   1       36.17       44.74     15.96 o
  -6  10   1      384.25      458.13     20.69 o
  -4  10   1      223.87      234.23     14.26 o
  -2  10   1        0.25       -4.92      4.92 o
   0  10   1        2.33        3.02      8.93 o
   2  10   1      182.40      182.66     13.68 o
   4  10   1       44.33       27.53      8.46 o
   6  10   1        1.12       -6.50      6.50 o
   8  10   1       12.87        3.61      6.09 o
  10  10   1        8.05       -5.02      5.29 o
  12  10   1      223.52      210.37     11.66 o
  14  10   1       10.30       -5.29      5.29 o
  16  10   1      106.53       67.00      6.60 o
  18  10   1       45.36       27.58      6.41 o
  20  10   1      133.73       77.62      8.41 o
  22  10   1       54.44       32.16      8.40 o
  24  10   1       12.01        0.95      7.63 o
 -21  11   1       16.66       -1.49      7.10 o
 -19  11   1       42.60       18.88      7.81 o
 -17  11   1       32.19        4.55      7.35 o
 -15  11   1        0.41       -6.01      6.01 o
 -13  11   1        8.79      -12.18     12.18 o
 -11  11   1        6.22       -8.97      8.97 o
  -9  11   1       26.56       12.00      8.55 o
  -7  11   1        3.19       -0.47     11.22 o
  -5  11   1       27.06       10.70      9.86 o
  -3  11   1       74.53       54.52     12.93 o
  -1  11   1       82.31       65.91      7.57 o
   1  11   1        5.29        4.37      8.13 o
   3  11   1       78.31       66.97      9.03 o
   5  11   1        8.94        3.94      7.92 o
   7  11   1        0.13       -7.85      7.85 o
   9  11   1       82.82       48.66      9.30 o
  11  11   1      101.12       86.00     11.26 o
  13  11   1       50.12       29.07      7.88 o
  15  11   1       38.78       10.83      9.90 o
  17  11   1       29.36       16.66     14.08 o
  19  11   1       35.79       27.68     14.90 o
  21  11   1        6.62      -12.07     13.69 o
 -16  12   1        6.73      -14.90     14.90 o
 -14  12   1        3.97      -13.69     13.69 o
 -12  12   1        0.03      -13.48     13.48 o
 -10  12   1       13.77      -12.59     12.59 o
  -8  12   1       19.88        6.07     12.07 o
  -6  12   1       17.79        8.31      9.33 o
  -4  12   1        1.92       -7.51      9.67 o
  -2  12   1       22.68        2.67     10.72 o
   0  12   1        8.42       -7.14      8.43 o
   2  12   1       21.01        9.26      8.42 o
   4  12   1       20.00       -2.11      8.48 o
   6  12   1        0.44       -8.14      8.14 o
   8  12   1        0.81      -10.23     10.23 o
  10  12   1       21.55        1.63     10.64 o
  12  12   1       19.68        4.21     11.63 o
  14  12   1       67.09       64.27     11.57 o
  16  12   1       38.13       29.16     19.70 o
  -9  13   1       11.34       -9.72     16.25 o
  -7  13   1       26.77       21.47     19.14 o
  -5  13   1       43.88       32.97     16.14 o
  -3  13   1       33.75       25.25     13.91 o
  -1  13   1       57.98       39.46     13.60 o
   1  13   1       10.40        9.83     14.55 o
   3  13   1        7.76      -10.28     10.28 o
   5  13   1        0.01      -10.92     10.92 o
   7  13   1        6.18      -12.70     12.70 o
   9  13   1        0.29      -13.97     13.97 o
 -38   0   2       31.90       41.69     12.79 o
 -36   0   2      193.09      254.71     36.97 o
 -34   0   2      171.70      168.31     19.32 o
 -32   0   2      226.40      286.85     27.83 o
 -30   0   2      605.56      764.22     33.11 o
 -28   0   2        4.32       -8.15      9.82 o
 -26   0   2     1211.26     1163.33     38.10 o
 -24   0   2     5202.48     5045.44    148.91 o
 -22   0   2      468.47      380.42     17.68 o
 -20   0   2      742.29      663.31     25.54 o
 -18   0   2     7068.24     7092.76    207.87 o
 -16   0   2     5309.61     5446.27    161.37 o
 -14   0   2     7106.23     7059.31    205.84 o
 -12   0   2      350.17      405.39     15.96 o
 -10   0   2      378.12      405.06     17.45 o
  -8   0   2     3644.65     3282.06    119.17 o
  -6   0   2    20714.94    24709.87    794.36 o
  -4   0   2      878.19      955.64     50.45 o
  -2   0   2      695.34      733.54     34.93 o
   0   0   2    12518.75    13243.69    506.66 o
   2   0   2    50787.29    56569.88   1482.49 o
   4   0   2      114.02       77.08      8.18 o
   6   0   2     1113.33     1158.94     35.27 o
   8   0   2     6526.53     6640.10    162.87 o
  10   0   2     2511.78     2258.83     56.71 o
  12   0   2     9526.81     9682.31    237.21 o
  14   0   2      103.65       47.19      3.91 o
  16   0   2       13.24       32.64      3.15 o
  18   0   2     4170.86     3884.08     91.75 o
  20   0   2     2298.88     2034.30     54.16 o
  22   0   2     1820.17     1784.45     49.19 o
  24   0   2     2904.07     2888.62     74.42 o
  26   0   2     1524.38     1516.34     41.83 o
  28   0   2       97.91       68.83      6.36 o
  30   0   2        3.28       -5.21      5.21 o
  32   0   2        5.95        1.51      7.06 o
  34   0   2       82.15       78.84     10.12 o
  36   0   2       81.31      109.73     14.74 o
  38   0   2      243.77      537.56     67.90 o
 -37   1   2      177.71      329.19     25.97 o
 -35   1   2      123.39      134.84     10.70 o
 -33   1   2      116.31      104.96      8.93 o
 -31   1   2      417.73      468.19     17.34 o
 -29   1   2      369.33      370.35     14.76 o
 -27   1   2      364.31      359.34     13.78 o
 -25   1   2      201.03      213.42     10.29 o
 -23   1   2     1884.72     1821.01     38.95 o
 -21   1   2     3464.12     3271.99     65.93 o
 -19   1   2     1946.75     1800.15     37.45 o
 -17   1   2     3854.96     3902.72     77.91 o
 -15   1   2      643.44      509.83     12.23 o
 -13   1   2     4367.08     4364.79     91.16 o
 -11   1   2      247.63      327.94      8.83 o
  -9   1   2      224.41      278.56      7.45 o
  -7   1   2     6416.33     6367.18    130.32 o
  -5   1   2     9896.41    11017.41    196.56 o
  -3   1   2     6080.98     6578.67    118.06 o
  -1   1   2    39855.69    44136.21    709.07 o
   1   1   2    33319.76    38628.86    715.36 o
   3   1   2    10346.60    11238.87    209.30 o
   5   1   2     3922.23     4043.54     71.06 o
   7   1   2     1614.20     1730.41     29.25 o
   9   1   2      755.86      493.89      9.51 o
  11   1   2     1648.22     1257.39     23.39 o
  13   1   2     1748.56     1324.63     27.06 o
  15   1   2     5929.62     5317.06     89.96 o
  17   1   2     3338.94     3013.35     52.05 o
  19   1   2     2107.25     1908.81     34.06 o
  21   1   2     1101.60     1111.94     22.55 o
  23   1   2     1186.36     1084.47     22.53 o
  25   1   2      429.34      467.10     12.43 o
  27   1   2      686.59      685.02     15.54 o
  29   1   2      333.26      393.35     12.79 o
  31   1   2       70.79       76.89      5.77 o
  33   1   2      128.99      136.50      7.66 o
  35   1   2      149.02      154.07     12.33 o
  37   1   2      176.38      273.81     17.00 o
 -38   2   2      195.27      357.65     28.09 o
 -36   2   2      133.92      187.01     23.11 o
 -34   2   2      163.13      217.68     20.40 o
 -32   2   2      282.75      346.63     19.30 o
 -30   2   2      320.98      365.01     15.62 o
 -28   2   2     1242.81     1328.33     32.73 o
 -26   2   2      786.57      804.51     20.77 o
 -24   2   2      426.39      397.49     11.82 o
 -22   2   2     1288.91     1192.44     26.72 o
 -20   2   2     2850.10     2610.15     50.60 o
 -18   2   2      822.51      727.37     15.77 o
 -16   2   2      607.05      589.75     13.79 o
 -14   2   2     1484.63     1410.92     31.31 o
 -12   2   2    16837.54    17048.97    348.27 o
 -10   2   2    23004.72    24965.48    507.43 o
  -8   2   2       61.85       14.36      1.55 o
  -6   2   2     1667.96     1787.29     34.43 o
  -4   2   2      937.19      766.34     14.94 o
  -2   2   2    13230.94    15460.17    275.40 o
   0   2   2      922.44      976.85     23.17 o
   2   2   2      439.11      515.07     15.92 o
   4   2   2    68879.49    76173.06   1353.00 o
   6   2   2    17789.27    18932.76    304.02 o
   8   2   2      433.65      333.49      7.03 o
  10   2   2      156.94       98.03      3.77 o
  12   2   2     2119.68     1743.91     32.25 o
  14   2   2     2366.60     2101.06     38.43 o
  16   2   2     3735.30     3344.58     57.48 o
  18   2   2     2351.53     2338.51     42.83 o
  20   2   2     2162.20     2002.25     42.53 o
  22   2   2     1438.12     1348.02     27.71 o
  24   2   2     1022.35      931.30     20.42 o
  26   2   2      193.41      184.09      7.63 o
  28   2   2       10.62       27.47      3.73 o
  30   2   2     1071.73     1270.43     31.77 o
  32   2   2      503.83      670.80     22.59 o
  34   2   2      173.49      248.35     18.42 o
  36   2   2      160.81      154.94     14.04 o
 -37   3   2      114.75      150.72     14.83 o
 -35   3   2      580.66      963.28     59.53 o
 -33   3   2      310.15      491.46     28.53 o
 -31   3   2      257.65      305.89     20.19 o
 -29   3   2      386.54      421.03     15.75 o
 -27   3   2      778.55      768.51     21.03 o
 -25   3   2      958.60      944.06     21.89 o
 -23   3   2     1299.18     1289.68     27.17 o
 -21   3   2     1613.31     1590.60     34.15 o
 -19   3   2     1949.86     1768.54     36.93 o
 -17   3   2     1614.05     1642.34     39.02 o
 -15   3   2     3397.39     3312.82     73.70 o
 -13   3   2     4710.74     4261.94     93.20 o
 -11   3   2     1555.52      998.83     21.94 o
  -9   3   2    18858.64    20734.90    384.69 o
  -7   3   2    11768.85    11449.97    215.79 o
  -5   3   2     3660.02     3325.97     60.80 o
  -3   3   2     5085.18     5207.96     89.57 o
  -1   3   2      430.79      452.75     14.13 o
   1   3   2     5192.77     5522.60    104.08 o
   3   3   2     7126.63     7669.89    150.19 o
   5   3   2    10116.60    10269.88    171.38 o
   7   3   2     7017.68     6628.95    104.32 o
   9   3   2     4949.04     4332.08     73.47 o
  11   3   2     5818.48     5702.01     92.68 o
  13   3   2     7454.11     7208.21    120.94 o
  15   3   2     3728.37     3414.74     60.09 o
  17   3   2     1620.31     1590.99     27.82 o
  19   3   2     1854.28     1678.23     30.71 o
  21   3   2      739.43      711.58     15.87 o
  23   3   2      690.42      652.46     16.13 o
  25   3   2       75.27       54.70      4.81 o
  27   3   2      377.98      438.67     19.71 o
  29   3   2     1484.00     1927.17     42.63 o
  31   3   2      715.71     1004.96     27.98 o
  33   3   2      375.20      533.85     21.22 o
  35   3   2      224.71      334.05     19.20 o
  37   3   2      103.64      116.52     11.81 o
 -36   4   2       57.05       63.63     16.70 o
 -34   4   2      443.30      677.09     31.77 o
 -32   4   2      658.71      965.37     43.11 o
 -30   4   2      620.06      784.65     32.15 o
 -28   4   2      451.32      488.33     18.39 o
 -26   4   2      943.33      900.21     23.12 o
 -24   4   2     1294.63     1133.05     28.27 o
 -22   4   2      740.54      738.27     19.78 o
 -20   4   2     1443.41     1403.98     34.67 o
 -18   4   2     1788.84     1592.65     40.66 o
 -16   4   2     4970.13     4873.26    106.65 o
 -14   4   2     3214.05     3022.86     63.86 o
 -12   4   2     3662.02     3344.79     66.80 o
 -10   4   2     8130.23     8341.78    178.08 o
  -8   4   2     9107.96     8088.48    170.18 o
  -6   4   2    11216.10    11277.92    187.53 o
  -4   4   2     5576.03     5284.20     91.59 o
  -2   4   2     1514.94     1565.52     28.75 o
   0   4   2     8169.00     8763.03    158.36 o
   2   4   2     7354.88     7846.65    144.78 o
   4   4   2       24.01       40.13      3.69 o
   6   4   2     5560.89     5202.75     98.17 o
   8   4   2    21266.73    20711.75    369.62 o
  10   4   2    16489.12    15862.69    264.94 o
  12   4   2     7092.80     6665.26    105.79 o
  14   4   2      794.16      788.84     15.11 o
  16   4   2     1923.25     1781.61     33.41 o
  18   4   2     1868.20     1709.30     31.94 o
  20   4   2      653.85      572.01     12.52 o
  22   4   2      445.69      432.23     11.02 o
  24   4   2      324.62      353.02     10.77 o
  26   4   2     2456.34     2692.61     54.10 o
  28   4   2     1579.30     1823.46     40.34 o
  30   4   2      111.36      116.68      8.97 o
  32   4   2      295.01      454.39     21.83 o
  34   4   2      311.45      448.65     22.43 o
  36   4   2      172.16      236.04     18.38 o
 -35   5   2       72.78       62.43      9.80 o
 -33   5   2      210.62      312.84     23.41 o
 -31   5   2      742.41     1004.73     40.97 o
 -29   5   2      653.28      839.02     36.89 o
 -27   5   2      981.97     1004.16     26.60 o
 -25   5   2     1055.83     1073.34     27.14 o
 -23   5   2     1307.92     1301.24     30.39 o
 -21   5   2      562.87      595.26     17.32 o
 -19   5   2     1188.94     1107.04     26.95 o
 -17   5   2     3150.33     2986.73     64.24 o
 -15   5   2     4917.50     4499.85     94.96 o
 -13   5   2     4833.50     4771.06     99.60 o
 -11   5   2     2443.27     2248.39     46.97 o
  -9   5   2     4676.26     4058.12     81.67 o
  -7   5   2     7503.46     6965.17    121.31 o
  -5   5   2    10049.55     9854.84    170.15 o
  -3   5   2     6892.35     6801.91    121.81 o
  -1   5   2     3282.97     2822.74     52.43 o
   1   5   2     5528.27     5560.45    121.66 o
   3   5   2     6124.63     6165.20    116.29 o
   5   5   2     1194.85      954.58     19.99 o
   7   5   2     6602.54     6163.22    112.00 o
   9   5   2    13207.95    12829.49    214.41 o
  11   5   2     4470.31     4242.86     75.19 o
  13   5   2     6677.28     6475.26    113.33 o
  15   5   2     5026.47     4768.94     81.24 o
  17   5   2       38.11       32.62      2.92 o
  19   5   2      522.65      446.30     11.37 o
  21   5   2     1056.82     1030.66     21.29 o
  23   5   2     1234.77     1207.81     23.64 o
  25   5   2     2486.00     2693.61     47.86 o
  27   5   2      637.68      789.84     24.53 o
  29   5   2      260.37      313.84     18.54 o
  31   5   2      527.02      713.04     23.98 o
  33   5   2      334.55      530.91     19.44 o
  35   5   2      108.17      117.70      9.31 o
 -34   6   2      189.47      187.20     34.24 o
 -32   6   2      155.36      143.63     11.31 o
 -30   6   2      446.53      572.81     25.47 o
 -28   6   2     1231.18     1389.20     41.68 o
 -26   6   2      730.42      855.81     23.29 o
 -24   6   2      358.26      363.13     16.48 o
 -22   6   2     2358.14     2137.38     47.63 o
 -20   6   2     1907.70     1648.72     38.23 o
 -18   6   2      622.43      589.53     17.36 o
 -16   6   2     1848.58     1779.32     38.82 o
 -14   6   2     2335.89     2358.07     50.47 o
 -12   6   2     6617.79     6363.92    126.56 o
 -10   6   2     4636.45     4476.09     85.85 o
  -8   6   2     1443.31     1337.18     27.43 o
  -6   6   2     2474.57     2507.68     55.00 o
  -4   6   2     6575.72     6534.71    117.37 o
  -2   6   2     9909.64    10240.63    199.04 o
   0   6   2     5761.81     5534.50    132.40 o
   2   6   2     3484.08     3338.05     88.42 o
   4   6   2     6671.25     6266.24    128.36 o
   6   6   2     5311.01     5248.72     96.51 o
   8   6   2     2956.42     2697.17     48.78 o
  10   6   2     1476.56     1377.05     26.92 o
  12   6   2     1725.24     1491.45     29.47 o
  14   6   2     4451.03     3939.49     70.11 o
  16   6   2     2763.66     2555.40     46.05 o
  18   6   2     1069.25     1062.81     22.05 o
  20   6   2     1515.17     1482.55     26.84 o
  22   6   2     1631.67     1643.17     30.13 o
  24   6   2      651.13      661.52     18.35 o
  26   6   2      574.29      637.73     21.01 o
  28   6   2      539.76      607.52     21.87 o
  30   6   2      390.46      488.07     21.59 o
  32   6   2      304.17      434.93     21.97 o
  34   6   2      153.88      197.59     20.72 o
 -31   7   2      128.35      102.75     11.32 o
 -29   7   2      231.67      276.73     18.50 o
 -27   7   2      748.91      918.34     30.58 o
 -25   7   2      834.83      908.07     26.96 o
 -23   7   2      853.19      834.71     22.82 o
 -21   7   2     1236.50     1178.65     29.45 o
 -19   7   2     1510.58     1338.31     32.67 o
 -17   7   2      976.17      844.76     22.37 o
 -15   7   2     2061.34     1791.95     40.28 o
 -13   7   2      831.99      693.06     21.40 o
 -11   7   2     2641.66     2502.02     62.31 o
  -9   7   2     7255.63     7162.04    130.73 o
  -7   7   2     1196.10     1197.82     27.65 o
  -5   7   2     1529.79     1441.57     36.55 o
  -3   7   2     4799.27     5048.29     94.81 o
  -1   7   2     2306.46     2510.77     50.43 o
   1   7   2     3417.78     3797.13     79.15 o
   3   7   2     9669.24    10079.50    242.87 o
   5   7   2     5297.79     5707.66    165.30 o
   7   7   2     1715.51     1602.56     47.86 o
   9   7   2     1338.06     1131.83     24.34 o
  11   7   2     1534.73     1310.68     27.50 o
  13   7   2      437.16      323.07     12.78 o
  15   7   2      930.59      820.28     19.56 o
  17   7   2     2881.50     2712.05     49.80 o
  19   7   2     2119.41     2035.35     38.21 o
  21   7   2     1602.45     1598.04     32.71 o
  23   7   2      848.69      864.85     22.21 o
  25   7   2      333.06      368.32     15.98 o
  27   7   2      363.62      409.60     17.66 o
  29   7   2      392.58      533.12     21.55 o
  31   7   2      175.06      211.40     18.21 o
 -30   8   2       94.93       81.49      9.25 o
 -28   8   2       79.45       55.76      7.65 o
 -26   8   2      277.08      224.07     17.61 o
 -24   8   2      686.26      715.08     25.66 o
 -22   8   2     1006.20      969.23     27.02 o
 -20   8   2     1224.86     1138.45     27.99 o
 -18   8   2     1454.46     1323.98     35.10 o
 -16   8   2     1693.25     1510.36     37.46 o
 -14   8   2     1212.31     1111.76     29.32 o
 -12   8   2       94.50       43.16      4.96 o
 -10   8   2      211.51      118.48      9.99 o
  -8   8   2     4026.01     4174.59     85.24 o
  -6   8   2     3033.20     3232.18     65.66 o
  -4   8   2     2200.71     2437.10     70.73 o
  -2   8   2     2445.16     2621.40     58.14 o
   0   8   2     2920.87     3490.20     69.95 o
   2   8   2     3991.07     4329.97    136.54 o
   4   8   2     1922.78     2207.02     70.90 o
   6   8   2      982.44      911.25     35.58 o
   8   8   2     1138.23     1021.77     24.81 o
  10   8   2     1071.53      940.18     20.66 o
  12   8   2     1039.05      946.71     21.70 o
  14   8   2     1170.25     1065.02     23.25 o
  16   8   2      992.55      873.97     20.56 o
  18   8   2     1386.10     1267.05     26.88 o
  20   8   2     1290.72     1220.78     28.98 o
  22   8   2      869.86      907.06     24.72 o
  24   8   2      276.94      267.14     16.19 o
  26   8   2      173.29      119.46     10.46 o
  28   8   2      329.63      413.46     21.11 o
  30   8   2      128.22      144.78     14.71 o
 -27   9   2      117.36       79.77      8.74 o
 -25   9   2       86.24       40.33      7.92 o
 -23   9   2      400.34      378.53     21.60 o
 -21   9   2      536.26      513.13     22.27 o
 -19   9   2      789.00      751.55     27.74 o
 -17   9   2      989.51      851.41     30.75 o
 -15   9   2      439.23      388.56     31.39 o
 -13   9   2     1049.55      918.94     32.04 o
 -11   9   2     2156.42     1977.57     42.19 o
  -9   9   2      214.11       84.63      9.04 o
  -7   9   2      429.49      346.67     28.36 o
  -5   9   2     1791.08     2108.96     76.81 o
  -3   9   2     1538.91     1860.75     82.61 o
  -1   9   2     2298.44     2605.71     57.02 o
   1   9   2     1028.95     1204.79     34.38 o
   3   9   2      669.49      786.19     29.51 o
   5   9   2     1467.75     1350.09     31.92 o
   7   9   2     1557.19     1564.10     47.11 o
   9   9   2     1541.19     1486.25     52.27 o
  11   9   2      769.30      654.15     33.61 o
  13   9   2      231.32      164.86     13.40 o
  15   9   2      745.01      708.05     23.29 o
  17   9   2      829.00      785.49     21.75 o
  19   9   2      419.75      381.45     16.26 o
  21   9   2      411.30      355.68     16.77 o
  23   9   2      426.67      426.84     24.20 o
  25   9   2      605.65      736.67     33.58 o
  27   9   2      207.13      191.12     15.49 o
 -24  10   2      138.93       97.13     10.84 o
 -22  10   2      110.39       60.43      9.56 o
 -20  10   2      265.08      184.65     13.37 o
 -18  10   2      460.40      415.53     20.46 o
 -16  10   2      612.15      621.28     24.85 o
 -14  10   2      989.65      937.45     34.06 o
 -12  10   2      686.79      674.14     25.02 o
 -10  10   2      229.63      173.31     20.60 o
  -8  10   2      503.99      352.13     25.48 o
  -6  10   2      812.67      713.13     47.41 o
  -4  10   2      730.87      612.71     29.59 o
  -2  10   2      938.49      953.18     36.54 o
   0  10   2     1463.06     1661.78     41.12 o
   2  10   2      822.25      871.20     47.48 o
   4  10   2      340.61      369.51     25.84 o
   6  10   2      541.73      511.56     26.89 o
   8  10   2      492.09      446.61     31.58 o
  10  10   2      348.92      363.46     19.75 o
  12  10   2     1063.88     1011.43     36.33 o
  14  10   2     1546.00     1549.62     43.39 o
  16  10   2      377.93      366.05     21.16 o
  18  10   2      104.83       71.31      8.25 o
  20  10   2      196.84      125.65      9.17 o
  22  10   2      266.68      236.86     27.46 o
  24  10   2      198.58      167.19     15.75 o
 -21  11   2       14.87       -0.26      7.62 o
 -19  11   2      117.95       82.12      9.01 o
 -17  11   2      226.47      154.70     14.71 o
 -15  11   2      353.88      295.01     29.83 o
 -13  11   2      661.64      669.62     57.42 o
 -11  11   2      824.18      869.39     57.48 o
  -9  11   2      681.70      683.91     26.43 o
  -7  11   2      436.29      420.97     16.39 o
  -5  11   2      264.50      190.22     21.29 o
  -3  11   2      224.04      153.14     16.61 o
  -1  11   2      314.99      236.93     28.67 o
   1  11   2      571.59      689.64     44.05 o
   3  11   2      767.41      873.18     31.23 o
   5  11   2      632.53      895.26     40.57 o
   7  11   2      332.34      251.00     25.01 o
   9  11   2      364.87      405.70     24.98 o
  11  11   2      904.60      977.50     32.39 o
  13  11   2      344.37      359.90     48.13 o
  15  11   2       77.91       33.04      9.18 o
  17  11   2      457.00      425.68     24.28 o
  19  11   2      309.03      310.92     28.24 o
  21  11   2       81.58       68.10     16.31 o
 -16  12   2      130.82       80.13     17.30 o
 -14  12   2      146.92       88.47     18.18 o
 -12  12   2      210.34      184.94     41.20 o
 -10  12   2      480.37      858.39     81.62 o
  -8  12   2      736.77      764.93    111.07 o
  -6  12   2      486.51      526.48     27.52 o
  -4  12   2      278.47      248.82     23.27 o
  -2  12   2      366.22      426.48     29.82 o
   0  12   2      283.61      212.87     14.32 o
   2  12   2      112.13       96.76     10.87 o
   4  12   2      295.91      262.98     21.83 o
   6  12   2      507.93      566.40     35.48 o
   8  12   2      424.61      386.62     29.63 o
  10  12   2      442.76      510.82     34.72 o
  12  12   2      245.24      197.32     22.45 o
  14  12   2      196.31      121.77     16.32 o
  -7  13   2      481.93      473.52     72.93 o
  -5  13   2      525.92      697.37     54.54 o
  -3  13   2      286.85      214.79     28.92 o
  -1  13   2      140.65      111.74     15.01 o
   1  13   2      116.56      102.79     18.89 o
   3  13   2      277.35      320.04     29.02 o
   5  13   2      455.42      529.13     31.24 o
 -37   1   3       11.76        8.44      8.56 o
 -35   1   3        1.28       -6.89      6.89 o
 -33   1   3       82.63       79.14      9.65 o
 -31   1   3       12.60        7.38      7.68 o
 -29   1   3       34.89       24.07      6.20 o
 -27   1   3       70.07       40.78      5.87 o
 -25   1   3      672.89      606.67     18.53 o
 -23   1   3       82.57       64.90      6.90 o
 -21   1   3      139.25      194.45     10.35 o
 -19   1   3     2318.23     2239.45     46.50 o
 -17   1   3      329.71      274.29     13.02 o
 -15   1   3        2.55        2.80      4.39 o
 -13   1   3       18.64        7.54      4.18 o
 -11   1   3     2615.93     3152.25     72.57 o
  -9   1   3        4.60       -1.69      1.69 o
  -7   1   3       33.13       22.22      1.82 o
  -5   1   3      322.79      161.61      4.94 o
  -3   1   3      601.43      481.13     10.75 o
  -1   1   3      614.63      879.05     21.79 o
   1   1   3     9967.87    11936.86    256.22 o
   3   1   3     7369.19     8878.43    191.97 o
   5   1   3      149.67      242.39      6.56 o
   7   1   3      850.83      651.49     13.92 o
   9   1   3     2827.98     2717.88     48.81 o
  11   1   3       72.26       41.14      2.52 o
  13   1   3      374.51      332.07      8.48 o
  15   1   3     1335.24     1568.35     31.78 o
  17   1   3      969.21      922.52     18.83 o
  19   1   3     2553.78     2561.94     49.30 o
  21   1   3      565.81      490.05     13.76 o
  23   1   3       21.99        3.87      3.67 o
  25   1   3        2.03       -3.55      3.55 o
  27   1   3        4.41       -3.77      3.77 o
  29   1   3      148.41      105.93      6.51 o
  31   1   3       30.59       12.70      4.44 o
  33   1   3       12.08       -0.61      5.69 o
  35   1   3        8.98        4.68      6.09 o
  37   1   3       23.42       22.68     11.90 o
 -36   2   3       19.99       21.83      8.42 o
 -34   2   3        3.81       -1.26      7.12 o
 -32   2   3        0.57        9.49      7.89 o
 -30   2   3       53.74       43.62      6.93 o
 -28   2   3       17.24        6.85      6.28 o
 -26   2   3        8.65       -4.55      4.55 o
 -24   2   3       32.77       -2.16      4.08 o
 -22   2   3     1979.37     1762.60     37.30 o
 -20   2   3     1979.51     1974.47     40.53 o
 -18   2   3       77.70       64.37      4.55 o
 -16   2   3        0.14       -2.46      2.46 o
 -14   2   3      129.45      102.69      6.12 o
 -12   2   3       38.45        8.01      2.91 o
 -10   2   3     6263.70     6456.83    132.94 o
  -8   2   3     1563.57     1714.81     32.49 o
  -6   2   3     1190.47     1409.13     28.62 o
  -4   2   3     3030.31     3755.69     77.82 o
  -2   2   3    15140.39    17522.70    340.07 o
   0   2   3    12663.90    14304.08    265.97 o
   2   2   3      234.20      305.99     13.59 o
   4   2   3      833.03      684.05     14.43 o
   6   2   3      442.70      520.63     11.03 o
   8   2   3     3128.53     3444.38     61.18 o
  10   2   3      993.40      973.26     18.30 o
  12   2   3      999.29     1008.17     20.43 o
  14   2   3       16.19        2.61      2.31 o
  16   2   3     1315.55     1332.44     25.19 o
  18   2   3      734.54      673.98     15.28 o
  20   2   3      738.44      725.62     17.43 o
  22   2   3      334.03      311.51     10.88 o
  24   2   3        7.43       -2.79      3.05 o
  26   2   3        8.33       -3.98      3.98 o
  28   2   3        0.64        2.76      4.53 o
  30   2   3      122.11      103.61      7.48 o
  32   2   3        4.95        0.13      4.66 o
  34   2   3       15.36        8.02      5.75 o
  36   2   3       23.33       14.63      6.83 o
 -35   3   3        0.64       15.66      8.66 o
 -33   3   3       16.17       19.73      7.39 o
 -31   3   3        1.39       -6.79      6.79 o
 -29   3   3       28.94       13.90      6.13 o
 -27   3   3        2.15       -4.37      7.72 o
 -25   3   3       23.00       -5.45      5.45 o
 -23   3   3      245.80      154.56     13.92 o
 -21   3   3       21.20       -4.06      4.06 o
 -19   3   3      913.51      832.25     23.10 o
 -17   3   3     1213.76     1159.31     27.60 o
 -15   3   3      448.29      392.52     11.43 o
 -13   3   3      428.71      351.54     10.31 o
 -11   3   3     1473.28     1532.45     31.89 o
  -9   3   3        1.62        2.87      2.03 o
  -7   3   3       36.44       42.09      2.71 o
  -3   3   3     5652.75     6281.71    117.67 o
  -1   3   3     6432.96     6414.95    126.81 o
   3   3   3    11899.51    14785.95    308.89 o
   5   3   3       48.03       40.14      3.34 o
   7   3   3     3414.23     3731.82     65.44 o
   9   3   3      134.17       66.53      4.17 o
  11   3   3      269.77      247.95      8.08 o
  13   3   3       64.22       59.54      3.33 o
  15   3   3      614.29      539.19     12.74 o
  17   3   3      100.12       65.84      3.50 o
  19   3   3       95.16       67.31      3.48 o
  21   3   3      530.07      478.07     12.36 o
  23   3   3      524.00      497.32     12.99 o
  25   3   3       37.87       12.23      4.23 o
  27   3   3      233.23      142.54      9.87 o
  29   3   3        7.55       22.71      4.23 o
  31   3   3       33.17       29.26      5.48 o
  33   3   3       18.25        9.66      5.72 o
  35   3   3        0.70       -6.41      6.41 o
 -34   4   3       52.36       46.75     10.40 o
 -32   4   3        9.27        7.17      7.32 o
 -30   4   3        2.06       -6.10      6.10 o
 -28   4   3        9.09        0.05      5.88 o
 -26   4   3        1.36        7.45      9.33 o
 -24   4   3        0.63       -2.89      4.69 o
 -22   4   3      152.33      105.56      6.29 o
 -20   4   3       81.53       49.42      5.10 o
 -18   4   3        1.67       -3.31      3.31 o
 -16   4   3      628.86      620.96     15.68 o
 -14   4   3       21.72       11.42      2.98 o
 -12   4   3       94.47      100.56      4.86 o
 -10   4   3       94.86       92.60      6.35 o
  -8   4   3     1688.05     1722.68     33.32 o
  -6   4   3       42.38       61.39      3.15 o
  -4   4   3       14.84       28.70      3.61 o
  -2   4   3     1438.50     1471.08     27.13 o
   0   4   3     1100.90     1156.98     22.95 o
   2   4   3      163.96      271.27     10.00 o
   4   4   3     1239.81     1487.36     29.40 o
   6   4   3      219.18      148.49      5.78 o
   8   4   3      364.13      211.87      7.68 o
  10   4   3      650.35      683.43     15.19 o
  12   4   3       27.51       14.75      2.60 o
  14   4   3      519.36      487.62     10.90 o
  16   4   3     1402.17     1423.97     26.27 o
  18   4   3       11.25        1.56      2.76 o
  20   4   3      205.24      181.75      6.31 o
  22   4   3       32.22       14.30      3.17 o
  24   4   3       44.70       13.48      5.15 o
  26   4   3        8.62        9.16      5.18 o
  28   4   3      379.89      432.03     15.35 o
  30   4   3        3.83        0.48      4.95 o
  32   4   3        0.69       -2.49      5.81 o
  34   4   3       28.52       24.27      6.35 o
 -35   5   3        0.16        0.00     15.93 o
 -33   5   3       44.68       30.85      8.21 o
 -31   5   3       45.78       33.30      7.37 o
 -29   5   3        7.27        3.07      5.98 o
 -27   5   3       46.22       35.59      6.33 o
 -25   5   3        9.70        2.82      4.81 o
 -23   5   3      325.00      218.55     12.48 o
 -21   5   3      298.25      249.64     12.48 o
 -19   5   3        0.86       -3.60      3.60 o
 -17   5   3      311.21      264.03     13.60 o
 -15   5   3      218.03      117.25      6.76 o
 -13   5   3     1110.65     1076.17     25.24 o
 -11   5   3     2819.27     2987.99     64.11 o
  -9   5   3     1708.31     1538.54     35.22 o
  -7   5   3       63.24       71.32      4.00 o
  -5   5   3       99.64       72.15      5.01 o
  -3   5   3     1746.88     1754.89     35.18 o
  -1   5   3     1731.28     1689.37     35.34 o
   1   5   3      601.98      669.53     16.70 o
   3   5   3       98.75       77.80      4.06 o
   5   5   3     1045.42      823.75     19.05 o
   7   5   3      593.85      568.11     13.96 o
   9   5   3      477.00      471.76     11.69 o
  11   5   3      795.80      769.00     16.92 o
  13   5   3       40.74       29.64      3.86 o
  15   5   3      153.79      157.01      7.16 o
  17   5   3      369.14      380.67     10.92 o
  19   5   3        0.03       -3.16      3.16 o
  21   5   3       78.42       44.81      4.20 o
  23   5   3       80.47       51.75      5.08 o
  25   5   3       10.94       13.14      4.80 o
  27   5   3       49.19       43.62      5.29 o
  29   5   3       12.49        5.48      6.49 o
  31   5   3       15.69       18.47      6.68 o
  33   5   3       61.11       59.81      7.38 o
 -32   6   3        8.63        5.51      7.36 o
 -30   6   3       53.16       41.89      7.52 o
 -28   6   3       12.88       11.72      6.34 o
 -26   6   3        0.40       -3.95      5.75 o
 -24   6   3       63.25       40.09      5.79 o
 -22   6   3       67.28       30.78      6.18 o
 -20   6   3      242.50      143.66      7.77 o
 -18   6   3      184.60      124.15      6.73 o
 -16   6   3      169.05      142.34      6.86 o
 -14   6   3      374.77      299.87     10.94 o
 -12   6   3      844.26      820.08     21.01 o
 -10   6   3      107.85      107.34     10.31 o
  -8   6   3     1630.38     1416.51     31.60 o
  -6   6   3     1014.91      926.46     20.76 o
  -4   6   3      686.77      681.76     33.99 o
  -2   6   3     1983.91     2158.67     44.61 o
   0   6   3     2165.59     2248.47     46.89 o
   2   6   3      764.67      844.08     22.46 o
   4   6   3        3.38       -3.02      3.02 o
   6   6   3      218.12      200.74     10.16 o
   8   6   3      171.31      127.87      6.89 o
  10   6   3      400.90      412.07     11.23 o
  12   6   3     1324.71     1299.62     27.11 o
  14   6   3      438.25      432.02     13.24 o
  16   6   3     1161.86     1174.28     24.94 o
  18   6   3      347.52      266.02     10.79 o
  20   6   3        0.31       -3.80      3.80 o
  22   6   3      133.44       83.41      5.99 o
  24   6   3        0.32       -4.05      4.05 o
  26   6   3       24.51       16.03      4.35 o
  28   6   3        6.05        2.79      6.44 o
  30   6   3      189.13      212.21     14.20 o
  32   6   3       33.66       33.10      7.96 o
 -31   7   3       20.20       24.51      8.74 o
 -29   7   3       28.40       18.99      8.18 o
 -27   7   3        0.01       -6.31      6.31 o
 -25   7   3      106.83       78.77      7.06 o
 -23   7   3       22.92        2.90      5.39 o
 -21   7   3       96.88       70.86      5.97 o
 -19   7   3      152.61      110.44      6.30 o
 -17   7   3       41.87        9.47      4.38 o
 -15   7   3       57.44       35.84      4.88 o
 -13   7   3       18.78        5.83      3.98 o
 -11   7   3      726.49      642.18     20.09 o
  -9   7   3      306.15      293.91     10.90 o
  -7   7   3      206.31      137.14     11.83 o
  -5   7   3      115.19      108.74      8.94 o
  -3   7   3      127.30      109.53      7.24 o
  -1   7   3      172.85      138.29      8.57 o
   1   7   3      979.89     1008.96     23.66 o
   3   7   3      453.96      436.87     14.06 o
   5   7   3       34.50       25.31      3.86 o
   7   7   3      133.54      104.05      5.42 o
   9   7   3       93.36       58.05      4.21 o
  11   7   3       64.70       34.31      3.61 o
  13   7   3       22.26       -3.18      3.18 o
  15   7   3      213.86      135.11      5.98 o
  17   7   3       45.70       10.12      3.89 o
  19   7   3      138.53       92.39      5.45 o
  21   7   3      111.39       63.84      4.73 o
  23   7   3        0.02       -3.67      3.67 o
  25   7   3       55.64       41.43      6.32 o
  27   7   3       19.40       15.27      6.97 o
  29   7   3        0.41       -5.67      5.67 o
  31   7   3        0.01       -5.82      7.55 o
 -28   8   3        1.21       -7.95      7.95 o
 -26   8   3        8.77       -4.80      6.91 o
 -24   8   3        0.24       -5.55      5.55 o
 -22   8   3       21.84       -5.11      5.11 o
 -20   8   3       65.60       55.49      6.09 o
 -18   8   3        0.01       -4.88      4.88 o
 -16   8   3        3.31       -4.97      4.97 o
 -14   8   3      459.12      443.09     21.36 o
 -12   8   3     1001.07      982.99     38.53 o
 -10   8   3       37.61       29.54      5.26 o
  -8   8   3       54.39       61.53      6.04 o
  -6   8   3      320.70      296.83     12.58 o
  -4   8   3        1.24       -4.68      4.68 o
  -2   8   3       12.29        0.10      4.00 o
   0   8   3       32.61       26.51      4.06 o
   2   8   3        5.11       24.58      5.01 o
   4   8   3      810.62      697.84     19.26 o
   6   8   3      144.77       80.88      5.93 o
   8   8   3       33.02       19.95      4.33 o
  10   8   3       14.40       -1.94      4.20 o
  12   8   3       80.59       66.11      5.10 o
  14   8   3       27.29        5.37      3.93 o
  16   8   3       22.40       -3.88      3.88 o
  18   8   3      105.15       80.41      5.50 o
  20   8   3       72.58       39.36      4.59 o
  22   8   3        0.13       -4.42      4.42 o
  24   8   3       18.31       11.53      5.47 o
  26   8   3        3.38       -3.78      9.78 o
  28   8   3        4.81       -0.84      8.98 o
 -27   9   3        8.15       -0.70      7.59 o
 -25   9   3       13.67        2.51      6.25 o
 -23   9   3       62.02       43.24      6.50 o
 -21   9   3        3.56       -5.99      5.99 o
 -19   9   3       18.13       -0.25      5.94 o
 -17   9   3       13.43       -5.25      5.25 o
 -15   9   3       93.39       61.09      7.89 o
 -13   9   3      199.80      141.49      8.86 o
 -11   9   3       72.31       34.93      5.47 o
  -9   9   3      169.93      106.74      6.98 o
  -7   9   3      145.17      120.38      8.72 o
  -5   9   3       39.40       23.54      5.20 o
  -3   9   3       21.02       13.13      4.32 o
  -1   9   3        8.12        4.85      4.30 o
   1   9   3      249.88      234.64     10.38 o
   3   9   3       76.31       77.80      5.57 o
   5   9   3       34.15       18.69      5.12 o
   7   9   3       95.91       70.73      6.01 o
   9   9   3      387.17      359.34     13.82 o
  11   9   3      504.33      444.52     16.77 o
  13   9   3      146.36      112.09      7.13 o
  15   9   3       13.58        2.16      5.37 o
  17   9   3       22.09        5.19      4.74 o
  19   9   3       43.23       24.19      5.10 o
  21   9   3        9.07        5.74      5.02 o
  23   9   3        0.50       -6.13      6.13 o
  25   9   3        3.80       -7.44      7.44 o
 -24  10   3        1.21       -9.57     10.65 o
 -22  10   3      153.97      158.54     14.26 o
 -20  10   3        3.10       -4.75      6.50 o
 -18  10   3       26.11       11.48      8.13 o
 -16  10   3       62.60       34.28      7.86 o
 -14  10   3       35.66       12.33      6.89 o
 -12  10   3        0.68        3.96      6.59 o
 -10  10   3      161.02      123.17      8.75 o
  -8  10   3      310.62      281.87     16.95 o
  -6  10   3        4.81       -1.81      6.37 o
  -4  10   3       13.94       -4.44      5.37 o
  -2  10   3        1.75       -5.91      5.91 o
   0  10   3        1.83       -4.62      4.62 o
   2  10   3        7.94        3.04      4.92 o
   4  10   3       78.34       63.03      6.37 o
   6  10   3        0.01        5.56      5.49 o
   8  10   3      251.09      232.90     16.91 o
  10  10   3      388.24      369.19     15.60 o
  12  10   3      111.79       72.65      7.86 o
  14  10   3        0.10       -6.14      6.14 o
  16  10   3        0.19       -6.13      6.13 o
  18  10   3       15.09       12.05      6.68 o
  20  10   3       78.43       67.43      8.11 o
  22  10   3        1.78       -6.42     13.68 o
 -19  11   3      104.25       94.27     14.55 o
 -17  11   3        7.77       -2.02     10.62 o
 -15  11   3        0.34       -9.63     10.15 o
 -13  11   3       10.34       -1.09     10.70 o
 -11  11   3      191.82      145.10     11.09 o
  -9  11   3      124.68      111.02     10.41 o
  -7  11   3        6.94       -6.92      7.11 o
  -5  11   3       16.44       -7.14      7.14 o
  -3  11   3        1.56       -7.30      7.30 o
  -1  11   3       12.48       -1.71      6.77 o
   1  11   3       36.97       17.26      6.54 o
   3  11   3        1.36       -0.53      5.52 o
   5  11   3       75.81       70.67      6.79 o
   7  11   3       43.56       32.37      6.67 o
   9  11   3       35.12       17.08      6.29 o
  11  11   3        0.56       -6.36      6.36 o
  13  11   3       57.16       66.61      8.95 o
  15  11   3        4.81       -8.10     10.52 o
  17  11   3       10.28       -7.69     11.76 o
  19  11   3       51.71       29.53     15.27 o
 -14  12   3        0.29      -14.24     14.24 o
 -12  12   3        0.03      -10.95     16.90 o
 -10  12   3       23.22       13.46     10.65 o
  -8  12   3        5.99       -2.89      8.54 o
  -6  12   3       28.99       16.66     10.62 o
  -4  12   3       11.83       -5.75      9.69 o
  -2  12   3       29.96        2.58     12.80 o
   0  12   3        0.73       -1.25     10.33 o
   2  12   3       27.60       21.76      9.95 o
   4  12   3       42.16       44.77     11.56 o
   6  12   3        0.01       -2.29      9.68 o
   8  12   3       63.94       64.89     11.34 o
  10  12   3       83.81       72.61     11.47 o
  12  12   3        0.38      -12.50     12.50 o
 -36   0   4      154.76      181.37     14.34 o
 -34   0   4      418.72      474.69     25.18 o
 -32   0   4      648.26      768.77     32.82 o
 -30   0   4      968.81     1178.79     44.44 o
 -28   0   4      710.29      782.55     31.58 o
 -26   0   4      644.04      651.10     28.55 o
 -24   0   4     3308.10     3301.31    101.02 o
 -22   0   4     3601.92     3557.64    108.22 o
 -20   0   4        9.02        8.22      5.43 o
 -18   0   4      197.13      153.61     12.73 o
 -16   0   4     3754.32     3876.91    114.91 o
 -14   0   4     7224.31     7272.42    236.21 o
 -12   0   4    20154.96    22951.13    767.97 o
 -10   0   4     2611.19     3054.63    153.79 o
  -8   0   4    13139.96    15909.51    511.69 o
  -6   0   4    30331.64    33182.28    753.55 o
  -4   0   4     1580.73     1467.19     45.55 o
   0   0   4     4821.13     5665.95    219.76 o
   2   0   4    10113.26    11399.45    367.42 o
   4   0   4     5159.34     6240.99    181.34 o
   6   0   4    10582.41    10440.88    277.56 o
   8   0   4    11109.99    11115.64    296.52 o
  10   0   4    12112.49    11673.90    309.04 o
  12   0   4     4701.36     4638.11    124.79 o
  14   0   4     4602.88     4350.18    117.38 o
  16   0   4     2913.63     2821.76     73.31 o
  18   0   4      853.06      695.35     25.95 o
  20   0   4     1477.64     1365.57     38.78 o
  22   0   4      823.90      833.68     27.77 o
  24   0   4      801.00      829.16     29.39 o
  26   0   4     1102.28     1192.96     36.32 o
  28   0   4     1701.09     1903.15     53.08 o
  30   0   4      383.62      507.99     25.18 o
  32   0   4      102.43      120.87      9.81 o
  34   0   4      358.73      547.01     27.04 o
 -35   1   4      295.79      415.88     18.72 o
 -33   1   4      342.94      435.49     18.77 o
 -31   1   4      965.41     1182.62     31.87 o
 -29   1   4     1003.82     1154.05     31.33 o
 -27   1   4      932.79      952.41     26.53 o
 -25   1   4     1513.62     1511.86     36.02 o
 -23   1   4      546.56      614.90     17.04 o
 -21   1   4      163.11      138.34      9.13 o
 -19   1   4     3632.02     3645.47     74.24 o
 -17   1   4     2583.76     2634.95     56.51 o
 -15   1   4     4397.02     4368.05     97.73 o
 -13   1   4     7915.46     8164.33    186.46 o
 -11   1   4    10352.15    11314.78    283.09 o
  -9   1   4    11892.86    13111.47    282.46 o
  -7   1   4     4091.19     4668.61     84.41 o
  -5   1   4     5328.99     5764.58    113.36 o
  -3   1   4     2020.56     2822.50     54.43 o
  -1   1   4     5161.84     5594.77    105.28 o
   1   1   4     7061.17     8905.61    192.44 o
   3   1   4    16326.08    18066.01    412.46 o
   5   1   4     6313.39     6823.93    134.44 o
   7   1   4     4540.78     4431.90     82.15 o
   9   1   4     8471.72     8506.19    154.73 o
  11   1   4     6263.26     6314.24    115.21 o
  13   1   4     4378.31     4196.43     74.96 o
  15   1   4     1061.40      849.84     17.58 o
  17   1   4     3160.97     2803.49     54.48 o
  19   1   4     2674.93     2671.94     52.60 o
  21   1   4     1178.48     1070.66     23.48 o
  23   1   4     1184.48     1204.36     26.18 o
  25   1   4     1032.46     1049.93     23.71 o
  27   1   4      505.21      589.37     18.69 o
  29   1   4      440.41      525.45     19.02 o
  31   1   4      533.09      642.86     20.44 o
  33   1   4      219.72      290.78     13.55 o
  35   1   4      177.18      242.76     13.50 o
 -36   2   4      297.52      414.36     29.75 o
 -34   2   4      298.66      420.42     22.93 o
 -32   2   4      266.08      323.57     18.03 o
 -30   2   4      661.95      779.86     28.08 o
 -28   2   4      751.52      841.62     26.97 o
 -26   2   4     1266.99     1366.28     37.48 o
 -24   2   4      175.21      161.41      8.08 o
 -22   2   4     1301.58     1236.96     29.27 o
 -20   2   4     5239.60     5058.79    113.05 o
 -18   2   4     2854.96     2792.29     68.04 o
 -16   2   4     2324.46     2565.98     65.80 o
 -14   2   4     1742.02     1693.06     43.68 o
 -12   2   4     2621.45     2537.18     56.16 o
 -10   2   4     3837.72     3964.22     84.07 o
  -8   2   4     6098.99     6398.16    121.17 o
  -6   2   4     3326.09     3999.14     93.65 o
  -4   2   4     9620.88    12023.04    225.09 o
  -2   2   4    17328.42    21023.81    375.79 o
   0   2   4    11599.13    12951.44    278.88 o
   2   2   4       44.33      162.89     11.22 o
   4   2   4      608.91      589.20     54.49 o
   6   2   4    20863.48    21356.77    435.22 o
   8   2   4     3316.49     3132.91     60.19 o
  10   2   4     3193.88     2634.79     47.52 o
  12   2   4     4905.19     4601.37     78.46 o
  14   2   4     3803.29     3300.07     62.33 o
  16   2   4     3739.04     3778.76     72.69 o
  18   2   4      630.68      648.33     16.16 o
  20   2   4      410.26      380.50     12.08 o
  22   2   4     1415.23     1455.81     30.72 o
  24   2   4     1429.31     1442.57     31.59 o
  26   2   4      660.22      657.84     17.32 o
  28   2   4      509.16      616.29     16.91 o
  30   2   4      408.86      556.85     16.67 o
  32   2   4      375.73      464.55     16.18 o
  34   2   4      160.77      165.51      9.97 o
 -35   3   4       85.21       87.04     10.52 o
 -33   3   4      570.33      803.55     38.53 o
 -31   3   4      181.38      190.08     20.08 o
 -29   3   4      198.83      169.49     15.06 o
 -27   3   4      599.45      609.40     24.17 o
 -25   3   4      704.55      666.60     26.12 o
 -23   3   4     1404.68     1375.89     36.40 o
 -21   3   4     1958.63     1977.03     54.18 o
 -19   3   4     3195.30     2953.29     72.12 o
 -17   3   4     2380.37     2295.04     50.07 o
 -15   3   4     2184.19     2083.76     45.51 o
 -13   3   4     1273.38     1092.47     24.37 o
 -11   3   4     1464.40     1300.26     28.30 o
  -9   3   4      953.01     1042.57     25.05 o
  -7   3   4     2142.10     2650.27     51.85 o
  -5   3   4     6192.54     7548.51    135.73 o
  -3   3   4     7923.46     9717.33    173.91 o
  -1   3   4    10422.49    10770.80    201.21 o
   1   3   4     2431.29     2736.82     76.08 o
   3   3   4     5524.58     5590.83    124.89 o
   5   3   4     7637.49     7484.73    147.31 o
   7   3   4     1996.20     1850.93     38.57 o
   9   3   4      972.61      882.07     19.76 o
  11   3   4     1439.74     1333.80     26.80 o
  13   3   4     2079.62     1870.04     37.08 o
  15   3   4     1264.74     1243.71     26.32 o
  17   3   4     2255.96     2117.31     42.03 o
  19   3   4     2171.97     2119.53     40.74 o
  21   3   4     1372.81     1339.89     27.97 o
  23   3   4     1022.24     1080.21     23.40 o
  25   3   4      576.93      630.46     16.63 o
  27   3   4      210.85      185.80     10.31 o
  29   3   4      183.50      187.05     13.10 o
  31   3   4      339.00      444.87     16.03 o
  33   3   4      168.21      156.87      7.94 o
 -34   4   4       53.63       42.22      8.60 o
 -32   4   4       44.21       60.84     10.87 o
 -30   4   4      143.29      122.41     12.87 o
 -28   4   4      168.00      144.49     13.36 o
 -26   4   4      599.46      566.54     21.56 o
 -24   4   4     2124.08     2146.00     53.90 o
 -22   4   4     2223.50     2336.68     56.02 o
 -20   4   4      555.91      618.62     18.29 o
 -18   4   4     1594.16     1418.59     32.49 o
 -16   4   4     1550.74     1426.99     31.09 o
 -14   4   4     1124.85      934.82     21.87 o
 -12   4   4      383.29      313.71      9.78 o
 -10   4   4      278.24      190.81     14.64 o
  -8   4   4     6642.83     6512.99    124.35 o
  -6   4   4     4675.41     4274.22     81.36 o
  -4   4   4     2100.05     2270.37     48.71 o
  -2   4   4     1044.06     1307.01     52.81 o
   0   4   4     2957.86     4536.89    153.71 o
   2   4   4    15951.93    17438.92    355.33 o
   4   4   4     3171.38     3551.84     71.19 o
   6   4   4       13.33       39.28      4.36 o
   8   4   4     2578.96     2369.52     44.87 o
  10   4   4     1875.68     1692.97     33.05 o
  12   4   4     1009.95      928.62     19.44 o
  14   4   4     1421.60     1292.81     24.41 o
  16   4   4      245.98      168.08      7.07 o
  18   4   4     1842.26     1730.68     31.92 o
  20   4   4     3325.28     3440.36     59.98 o
  22   4   4      626.42      661.52     14.98 o
  24   4   4      264.77      256.94     10.07 o
  26   4   4      137.68      128.38      6.42 o
  28   4   4      355.78      419.34     14.14 o
  30   4   4      373.46      467.04     16.49 o
  32   4   4       40.64       39.39      6.71 o
 -33   5   4       57.42       50.48      9.18 o
 -31   5   4       50.31       40.43      7.28 o
 -29   5   4      231.91      213.94     13.68 o
 -27   5   4      244.66      200.37     15.16 o
 -25   5   4      419.62      419.38     19.96 o
 -23   5   4     1237.41     1256.41     38.06 o
 -21   5   4     1687.28     1655.47     40.49 o
 -19   5   4      418.32      410.83     14.07 o
 -17   5   4      630.15      554.44     16.31 o
 -15   5   4     1542.46     1373.35     30.60 o
 -13   5   4      770.13      691.37     21.05 o
 -11   5   4     3406.31     3162.77     70.18 o
  -9   5   4      321.74      280.15     10.78 o
  -7   5   4      204.39      156.16     28.92 o
  -5   5   4     4686.40     4839.20     92.01 o
  -3   5   4     2419.42     2651.38     54.10 o
  -1   5   4     2565.54     3086.92     61.96 o
   1   5   4     5325.32     5450.28    107.87 o
   3   5   4     1843.78     1693.37     43.05 o
   5   5   4     1054.84      931.20     25.17 o
   7   5   4     1707.49     1667.17     33.87 o
   9   5   4      866.94      805.87     17.20 o
  11   5   4      285.77      267.51      8.44 o
  13   5   4      558.40      497.03     12.60 o
  15   5   4     3030.35     2915.79     55.14 o
  17   5   4     2205.33     2176.42     39.97 o
  19   5   4      360.33      352.90     11.09 o
  21   5   4      457.82      436.73     13.07 o
  23   5   4      222.81      166.09      7.99 o
  25   5   4      380.93      401.93     14.68 o
  27   5   4      751.33      869.99     23.40 o
  29   5   4       15.65        9.14      6.71 o
  31   5   4       20.07       21.86      8.11 o
 -32   6   4      117.01      110.61     10.98 o
 -30   6   4      248.79      234.74     17.90 o
 -28   6   4      306.75      248.45     15.61 o
 -26   6   4      384.86      363.89     21.75 o
 -24   6   4       22.35        8.58      5.82 o
 -22   6   4      195.92      122.98      7.83 o
 -20   6   4      960.24      873.16     23.35 o
 -18   6   4     1258.50     1142.52     28.48 o
 -16   6   4     1121.24     1086.84     28.36 o
 -14   6   4     1157.65     1048.94     26.14 o
 -12   6   4      845.56      714.75     29.74 o
 -10   6   4     3181.20     2922.02     69.36 o
  -8   6   4     1071.48      842.86     20.87 o
  -6   6   4       22.02        9.31      7.31 o
  -4   6   4     3042.92     3290.86     86.72 o
  -2   6   4     3105.92     3291.84     67.62 o
   0   6   4     1752.26     2049.05     42.58 o
   2   6   4     1450.46     1556.84     34.19 o
   4   6   4      809.92      883.96     24.79 o
   6   6   4      882.11      904.91     21.95 o
   8   6   4     1421.59     1326.43     30.23 o
  10   6   4     1130.72      972.92     20.50 o
  12   6   4     1124.72     1036.91     23.03 o
  14   6   4     1799.06     1671.03     33.83 o
  16   6   4     1190.02     1127.11     24.62 o
  18   6   4      290.80      258.58      9.65 o
  20   6   4      256.53      226.60     13.06 o
  22   6   4      358.20      287.97     11.23 o
  24   6   4      468.67      460.91     13.50 o
  26   6   4      326.26      350.17     12.74 o
  28   6   4       51.77       51.10      6.23 o
  30   6   4      158.90      167.80     12.34 o
 -29   7   4      264.26      252.80     14.85 o
 -27   7   4      225.48      211.52     14.25 o
 -25   7   4      120.22       77.38      7.20 o
 -23   7   4      168.78       93.59      7.68 o
 -21   7   4      343.60      256.44     12.56 o
 -19   7   4      530.58      468.48     17.51 o
 -17   7   4      920.58      899.86     27.84 o
 -15   7   4     1515.34     1441.48     36.24 o
 -13   7   4     1200.29     1053.32     30.04 o
 -11   7   4      413.81      305.49     20.69 o
  -9   7   4     1361.86     1318.42     49.04 o
  -7   7   4     3670.33     3610.93     74.44 o
  -5   7   4      912.26      957.89     75.97 o
  -3   7   4     1608.92     1676.02     58.09 o
  -1   7   4     1347.74     1286.21     28.68 o
   1   7   4      239.00      314.70     15.39 o
   3   7   4      842.11      809.98     20.60 o
   5   7   4     1209.04     1268.26     28.40 o
   7   7   4     1371.82     1450.08     33.20 o
   9   7   4     1637.52     1543.15     34.85 o
  11   7   4     1896.04     1867.00     40.20 o
  13   7   4     2113.40     2127.53     43.24 o
  15   7   4      517.85      494.95     14.21 o
  17   7   4       84.02       52.51      4.44 o
  19   7   4      476.66      405.77     14.59 o
  21   7   4      425.35      379.70     13.79 o
  23   7   4      272.59      223.34      9.61 o
  25   7   4       98.10       61.77      5.03 o
  27   7   4      157.51      110.46      7.31 o
  29   7   4      412.53      565.32     29.05 o
 -28   8   4      142.00      121.81     14.50 o
 -26   8   4      200.20      193.81     20.30 o
 -24   8   4      235.79      170.48     12.18 o
 -22   8   4      440.84      399.52     17.55 o
 -20   8   4      134.98       77.76      7.42 o
 -18   8   4      338.97      233.97     14.74 o
 -16   8   4      823.77      758.75     51.70 o
 -14   8   4     1269.63     1304.71     66.16 o
 -12   8   4     1647.84     1775.16     72.11 o
 -10   8   4     1885.91     1903.83     49.49 o
  -8   8   4     1269.63     1183.69     57.31 o
  -6   8   4     1401.73     1489.69     62.97 o
  -4   8   4     1109.44     1076.29     25.78 o
  -2   8   4      362.60      291.23     12.99 o
   0   8   4      211.17      277.67     32.69 o
   2   8   4      950.96     1372.07     39.17 o
   4   8   4     3106.46     3197.91     66.70 o
   6   8   4     2054.68     2183.31     60.00 o
   8   8   4     1473.08     1463.57     35.79 o
  10   8   4     1616.09     1515.41     34.36 o
  12   8   4      543.90      491.16     17.87 o
  14   8   4      130.25       95.51      6.66 o
  16   8   4      510.66      453.09     14.96 o
  18   8   4      714.17      662.79     17.87 o
  20   8   4      494.09      479.56     14.98 o
  22   8   4      363.74      354.50     13.64 o
  24   8   4      233.21      182.80      9.02 o
  26   8   4      219.45      172.88     10.83 o
 -25   9   4      426.85      456.11     22.46 o
 -23   9   4      214.89      178.12     18.31 o
 -21   9   4      450.18      370.29     19.58 o
 -19   9   4      490.01      442.98     25.78 o
 -17   9   4      286.79      176.69     13.55 o
 -15   9   4      513.89      535.41     36.03 o
 -13   9   4      690.06      636.95     49.61 o
 -11   9   4     1275.99     1274.48     62.34 o
  -9   9   4     2120.38     2182.89     80.66 o
  -7   9   4     1687.17     1680.10     44.12 o
  -5   9   4      741.62      806.24     24.22 o
  -3   9   4      498.60      531.91     20.51 o
  -1   9   4      769.83      904.00     34.97 o
   1   9   4     1687.76     1893.63     40.81 o
   3   9   4      931.30     1110.57     34.31 o
   5   9   4      719.24      856.02     30.54 o
   7   9   4     1816.74     1808.88     56.31 o
   9   9   4     1596.38     1629.27     38.81 o
  11   9   4      717.96      707.14     22.54 o
  13   9   4      530.57      450.85     18.92 o
  15   9   4      654.26      623.55     21.61 o
  17   9   4      370.46      351.57     18.29 o
  19   9   4      290.76      237.00     13.43 o
  21   9   4      388.77      347.92     22.85 o
  23   9   4      244.59      181.06     15.19 o
 -22  10   4      259.40      180.56     18.41 o
 -20  10   4      209.64      113.06     13.10 o
 -18  10   4      639.26      640.81     31.28 o
 -16  10   4      500.45      531.40     28.73 o
 -14  10   4      685.29      637.82     56.62 o
 -12  10   4     1368.47     1413.67     56.72 o
 -10  10   4      860.17      837.83     33.33 o
  -8  10   4      208.83      452.24     38.78 o
  -6  10   4      582.20      524.38     40.37 o
  -4  10   4     1246.48     1536.06     98.22 o
  -2  10   4     1344.49     1897.88     52.18 o
   0  10   4     1372.91     1818.79     44.58 o
   2  10   4     1211.35     1562.58     40.00 o
   4  10   4     1286.34     1371.00     42.89 o
   6  10   4      859.94      894.61     34.16 o
   8  10   4      507.90      546.90     25.21 o
  10  10   4      529.55      516.33     20.13 o
  12  10   4      476.01      413.89     22.22 o
  14  10   4      600.13      543.46     21.19 o
  16  10   4      872.07      906.41     29.33 o
  18  10   4      399.10      398.23     20.83 o
  20  10   4      143.72      103.82     12.12 o
 -17  11   4      411.02      378.22     26.50 o
 -15  11   4      584.28      529.71     29.03 o
 -13  11   4      491.65      412.39     26.72 o
 -11  11   4      212.06      268.43     38.98 o
  -9  11   4      481.03      282.63     36.69 o
  -7  11   4     1096.84     1204.26     70.75 o
  -5  11   4      766.86     1178.90     93.63 o
  -3  11   4     1009.97     1434.58    111.03 o
  -1  11   4     1356.18     1767.69     47.97 o
   1  11   4      861.21     1104.57     45.10 o
   3  11   4      624.19      796.95     33.35 o
   5  11   4      546.61      664.76     22.14 o
   7  11   4      364.92      457.37     25.44 o
   9  11   4      439.58      518.76     23.60 o
  11  11   4      810.03      859.64     33.20 o
  13  11   4      884.59      911.12     37.79 o
  15  11   4      397.66      399.19     24.84 o
 -10  12   4      273.10      230.06     51.13 o
  -8  12   4      563.96      535.99     35.55 o
  -6  12   4      745.54      905.48     43.60 o
  -4  12   4      557.62      748.98     37.41 o
  -2  12   4      653.07      813.86     35.68 o
   0  12   4      694.12      870.88     32.60 o
   2  12   4      565.70      823.83     38.05 o
   4  12   4      620.60      788.85     52.99 o
   6  12   4      466.94      595.07     58.09 o
   8  12   4      277.33      349.90     30.01 o
 -35   1   5       23.19       78.25     19.45 o
 -33   1   5       16.23       28.35      6.69 o
 -31   1   5        3.52       48.42      9.21 o
 -29   1   5        1.19       -5.27      5.65 o
 -27   1   5        0.17       -6.28      6.28 o
 -25   1   5        5.52       -4.79      4.79 o
 -23   1   5       95.04       88.53      5.84 o
 -21   1   5      297.05      264.18     11.61 o
 -19   1   5       55.85       35.22      5.37 o
 -17   1   5      235.96      166.39     10.82 o
 -15   1   5       12.42       -0.84      4.62 o
 -13   1   5       88.78       95.85      7.75 o
 -11   1   5     1069.62     1099.15     30.01 o
  -9   1   5     5528.70     5792.08    115.00 o
  -7   1   5      122.55      141.89      5.86 o
  -5   1   5      268.50      348.84     11.63 o
  -3   1   5      988.19     1001.45     20.47 o
  -1   1   5      651.51      721.40     16.12 o
   1   1   5       83.74      115.58      6.00 o
   5   1   5     1392.80     1489.39     31.78 o
   7   1   5      918.96      867.44     20.51 o
   9   1   5      654.63      630.47     14.56 o
  11   1   5        0.04       -2.61      2.61 o
  13   1   5      243.63      189.56      7.74 o
  15   1   5       71.69       49.79      4.12 o
  17   1   5      290.44      245.58      9.46 o
  19   1   5       34.64       20.16      3.95 o
  21   1   5       54.72       37.86      4.42 o
  23   1   5        5.95       -3.62      4.43 o
  25   1   5        0.10       -0.89      5.66 o
  27   1   5       28.72       48.13      6.05 o
  29   1   5       23.58       72.15      6.65 o
  31   1   5      186.69      208.09     10.99 o
  33   1   5        6.29       33.98      6.21 o
 -34   2   5       91.74      152.18     18.39 o
 -32   2   5        0.48        8.16      7.76 o
 -30   2   5        1.60       -3.57      8.08 o
 -28   2   5       33.39       25.93     11.98 o
 -26   2   5        0.07       -1.33     11.97 o
 -24   2   5      187.52      126.38     21.05 o
 -22   2   5      303.19      381.02     21.39 o
 -20   2   5      109.34      100.76      9.60 o
 -18   2   5      265.06      282.02     15.71 o
 -16   2   5      116.82       91.64      6.47 o
 -14   2   5       22.96        4.75      5.25 o
 -12   2   5      571.13      532.71     14.94 o
 -10   2   5      727.72      783.84     18.87 o
  -8   2   5      920.43     1148.12     26.02 o
  -6   2   5     1597.43     1756.43     33.83 o
  -4   2   5      201.65      351.88     10.47 o
  -2   2   5      736.04      869.65     17.47 o
   0   2   5      150.33      249.53      9.00 o
   2   2   5      117.60      177.41      8.24 o
   6   2   5     2855.44     3080.47     63.35 o
   8   2   5      736.90      741.97     18.75 o
  10   2   5      202.48      184.63      6.71 o
  12   2   5      203.03      159.59      6.78 o
  14   2   5      175.38      127.58      5.85 o
  16   2   5      204.82      179.82      7.24 o
  18   2   5      117.57       75.69      4.94 o
  20   2   5      225.25      177.60      9.03 o
  22   2   5       13.31        3.60      4.05 o
  24   2   5        4.31       -2.92      4.93 o
  26   2   5       27.33       26.78      5.36 o
  28   2   5      110.16      115.27      6.75 o
  30   2   5       49.44       83.72      6.21 o
  32   2   5       28.53       38.40      6.12 o
 -33   3   5       11.08       26.52     11.06 o
 -31   3   5       97.40       74.08     12.34 o
 -29   3   5      123.08       99.61     10.50 o
 -27   3   5       37.92       17.41     15.02 o
 -25   3   5       16.10       -3.96     12.68 o
 -23   3   5       63.29       43.62      9.08 o
 -21   3   5      625.09      559.44     21.56 o
 -19   3   5      591.24      549.11     18.72 o
 -17   3   5      781.99      752.31     19.70 o
 -15   3   5        3.33       -4.02      4.02 o
 -13   3   5      879.96      797.02     21.59 o
 -11   3   5      113.70      105.30      6.04 o
  -9   3   5       16.72       15.59      3.37 o
  -7   3   5       51.21       54.97      4.49 o
  -5   3   5      142.31      109.61      6.41 o
  -3   3   5      398.88      344.08      9.55 o
  -1   3   5        1.10      167.81     36.88 o
   1   3   5      746.43     1019.30     24.19 o
   3   3   5      692.46      954.27     21.87 o
   5   3   5     1026.52     1055.43     25.08 o
   7   3   5        2.53       16.89      3.12 o
   9   3   5     1053.87     1016.07     22.51 o
  11   3   5      821.92      742.90     19.48 o
  13   3   5     1248.45     1204.66     25.26 o
  15   3   5      367.86      399.63     12.53 o
  17   3   5       72.55       61.89      4.82 o
  19   3   5      508.64      548.77     16.36 o
  21   3   5       29.44       19.30      5.67 o
  23   3   5       60.15       54.15      5.68 o
  25   3   5       35.78       10.08      5.38 o
  27   3   5       51.41       31.30      6.67 o
  29   3   5       78.06       92.08      7.32 o
  31   3   5       13.46       24.42      6.55 o
  33   3   5        2.42       27.42     14.08 o
 -32   4   5        2.37       -8.13     10.68 o
 -30   4   5      131.90      117.78     10.79 o
 -28   4   5       73.11       45.06     10.37 o
 -26   4   5        5.60       -5.50      8.32 o
 -24   4   5        0.20       -3.01      8.05 o
 -22   4   5        2.09       -6.03      6.03 o
 -20   4   5       23.23        8.90      5.82 o
 -18   4   5        6.44       -3.71      4.10 o
 -16   4   5      191.58      141.32      6.67 o
 -14   4   5        7.71        2.19      4.07 o
 -12   4   5      408.78      407.12     13.54 o
 -10   4   5      135.24       89.01      7.43 o
  -8   4   5      519.10      638.31     18.58 o
  -6   4   5     1290.46     1263.86     25.29 o
  -4   4   5      929.97      943.57     23.50 o
  -2   4   5      298.50      363.50     11.16 o
   0   4   5      360.27      398.79     12.18 o
   2   4   5      175.49      340.59     11.07 o
   4   4   5      582.86      768.59     22.27 o
   6   4   5      837.69      969.09     21.39 o
   8   4   5       84.65       59.49      3.65 o
  10   4   5        2.46       -2.21      2.75 o
  12   4   5      537.46      505.04     13.03 o
  14   4   5      249.07      172.37      7.07 o
  16   4   5       71.63       49.39      4.35 o
  18   4   5      360.75      357.65     11.33 o
  20   4   5       44.41       28.89      4.07 o
  22   4   5      100.50       74.61      5.29 o
  24   4   5       53.36       23.89      4.45 o
  26   4   5      119.69       90.04      5.72 o
  28   4   5       11.44       52.19      6.10 o
  30   4   5       23.93       15.16      5.92 o
  32   4   5        0.02       -1.25      8.07 o
 -31   5   5       12.75       37.84     13.73 o
 -29   5   5       21.73       28.04      9.81 o
 -27   5   5        4.84       -1.71      6.97 o
 -25   5   5        0.02       -6.65      6.65 o
 -23   5   5       64.50       35.26      9.93 o
 -21   5   5      125.09       78.14      9.08 o
 -19   5   5       23.09       -5.71      5.71 o
 -17   5   5        1.29       -4.03      4.03 o
 -15   5   5        0.75       -4.16      4.16 o
 -13   5   5       64.36       32.24      4.76 o
 -11   5   5       77.34       53.02      4.98 o
  -9   5   5       10.20       11.73      4.39 o
  -7   5   5      581.44      594.11     16.83 o
  -5   5   5      501.79      511.30     14.04 o
  -3   5   5      211.58      148.15      7.19 o
  -1   5   5       37.79       31.97      3.73 o
   1   5   5       42.28       29.49      3.59 o
   3   5   5      120.45      216.29     13.74 o
   5   5   5      456.07      493.46     13.95 o
   7   5   5       46.27       39.39      3.67 o
   9   5   5       98.60       73.56      3.87 o
  11   5   5      207.48      216.89      8.15 o
  13   5   5      264.69      252.46      9.21 o
  15   5   5       18.27       -0.88      3.42 o
  17   5   5      247.94      181.27      8.13 o
  19   5   5       29.97       10.21      3.93 o
  21   5   5       81.23       41.50      4.25 o
  23   5   5      134.56      100.94      5.42 o
  25   5   5       31.12       43.54      6.68 o
  27   5   5       59.82       49.82      5.50 o
  29   5   5      146.17      155.12      9.83 o
 -30   6   5       24.65       34.31     13.11 o
 -28   6   5        6.53       -1.59      7.22 o
 -26   6   5        0.01       -8.15      8.15 o
 -24   6   5      115.52       85.56      9.33 o
 -22   6   5       82.29       57.68      7.39 o
 -20   6   5       17.44        5.53      6.41 o
 -18   6   5       17.81        0.48      7.31 o
 -16   6   5       10.04       -5.12      5.12 o
 -14   6   5      122.46       62.48      6.21 o
 -12   6   5      549.65      520.29     19.86 o
 -10   6   5        5.39        6.86      6.96 o
  -8   6   5     2028.59     2171.43     71.68 o
  -6   6   5      135.30      211.60     26.76 o
  -4   6   5      992.32      999.83     27.47 o
  -2   6   5        9.18        0.81      4.70 o
   0   6   5       28.13       74.71      6.58 o
   2   6   5      626.46      632.86     16.80 o
   4   6   5        1.53        6.50      3.75 o
   6   6   5      162.91      147.77      7.34 o
   8   6   5       26.45       12.28      4.23 o
  10   6   5      114.87       77.45      4.58 o
  12   6   5      437.55      403.67     12.77 o
  14   6   5       77.61       67.07      4.30 o
  16   6   5        4.14       -3.55      3.55 o
  18   6   5      195.41      124.23      6.14 o
  20   6   5      122.57       70.55      5.78 o
  22   6   5        0.02       -4.53      4.53 o
  24   6   5       13.73       11.32      4.60 o
  26   6   5       74.89       67.28      5.84 o
  28   6   5       10.77       13.99      5.59 o
 -27   7   5        1.65       -4.13      7.24 o
 -25   7   5       16.20        1.25      8.22 o
 -23   7   5       15.61        5.70      7.38 o
 -21   7   5        9.24       -2.57      6.45 o
 -19   7   5        2.04       -5.35      7.40 o
 -17   7   5        3.76       -7.26      7.26 o
 -15   7   5       11.45       -5.91      5.91 o
 -13   7   5        2.05       -6.57      6.57 o
 -11   7   5       73.00       55.32      7.51 o
  -9   7   5      400.92      367.91     15.58 o
  -7   7   5      212.74      196.20     10.10 o
  -5   7   5        0.02       -4.67      4.67 o
  -3   7   5        4.86       -3.96      3.96 o
  -1   7   5        3.01       -4.50      4.50 o
   1   7   5       14.74       19.13      3.78 o
   3   7   5      195.19      151.66      7.91 o
   5   7   5        0.00       13.21      4.55 o
   7   7   5      620.86      626.03     19.91 o
   9   7   5      390.93      361.45     13.93 o
  11   7   5      143.00      104.96      6.64 o
  13   7   5       32.29        3.52      4.50 o
  15   7   5       65.61       22.78      4.51 o
  17   7   5      170.95      107.08      5.76 o
  19   7   5        0.17       -3.99      3.99 o
  21   7   5       38.22       18.12      5.37 o
  23   7   5       43.59       26.97      5.19 o
  25   7   5       25.20       17.09      4.79 o
  27   7   5        0.04       16.99      5.74 o
 -26   8   5        4.03       -9.80     12.21 o
 -24   8   5      171.70      129.97     12.75 o
 -22   8   5       60.39       47.52     10.68 o
 -20   8   5       30.00       16.60      7.92 o
 -18   8   5       18.54        0.06      7.74 o
 -16   8   5        3.77       -3.78      8.63 o
 -14   8   5        4.46       -7.32      7.75 o
 -12   8   5        1.95       -6.89      6.89 o
 -10   8   5       58.04       62.44      7.37 o
  -8   8   5      224.51      193.53     14.71 o
  -6   8   5      152.73      106.35      7.55 o
  -4   8   5        6.12       -4.65      4.65 o
  -2   8   5        7.57       -1.97      4.95 o
   0   8   5       32.93       28.11      6.15 o
   2   8   5      191.14      154.90      8.21 o
   4   8   5      211.37      191.14     10.12 o
   6   8   5       16.74       10.65      5.72 o
   8   8   5       13.74        0.26      5.22 o
  10   8   5        3.02       -5.10      5.10 o
  12   8   5       13.94       -1.45      5.84 o
  14   8   5       27.50       10.56      5.25 o
  16   8   5       70.53       55.51      6.64 o
  18   8   5      267.41      278.25     13.77 o
  20   8   5        5.27       -5.99      5.99 o
  22   8   5        0.91       -5.93      5.93 o
  24   8   5       18.80       13.63      8.57 o
 -23   9   5       81.84       52.35     13.98 o
 -21   9   5       68.05       42.61     11.55 o
 -19   9   5       18.18       13.15      9.41 o
 -17   9   5        7.10       -8.55      8.55 o
 -15   9   5       10.87       -1.83      8.41 o
 -13   9   5        0.05       -6.85      6.85 o
 -11   9   5       23.74       19.35      7.71 o
  -9   9   5       77.86       53.42      9.63 o
  -7   9   5        6.51        0.07      6.94 o
  -5   9   5        6.90       -0.74      4.97 o
  -3   9   5        2.89       -6.32      6.32 o
  -1   9   5       49.44       56.77      7.07 o
   1   9   5      250.15      275.15     16.94 o
   3   9   5      204.27      178.49      9.58 o
   5   9   5       53.91       32.51      7.18 o
   7   9   5        1.37       -6.54      6.54 o
   9   9   5       29.72       20.35      6.29 o
  11   9   5       34.19       16.96      5.89 o
  13   9   5        0.00       -5.96      5.96 o
  15   9   5       53.60       31.15      6.08 o
  17   9   5      103.76       72.20      6.99 o
  19   9   5       56.78       48.06      7.99 o
  21   9   5        9.92        2.50      6.99 o
 -18  10   5       45.37       18.04     12.54 o
 -16  10   5        1.27       -8.95      8.95 o
 -14  10   5        7.77       -8.01      8.01 o
 -12  10   5       24.27       12.81      8.41 o
 -10  10   5       16.62        1.95      9.08 o
  -8  10   5      130.01      127.37     11.56 o
  -6  10   5        9.77       24.78      8.12 o
  -4  10   5       86.19       99.58      9.95 o
  -2  10   5       74.13       79.86      9.20 o
   0  10   5      176.47      147.62      9.25 o
   2  10   5       47.17       35.10      7.21 o
   4  10   5        3.16       -7.01      7.01 o
   6  10   5        0.04       -6.83      6.83 o
   8  10   5       10.30       -2.65      5.92 o
  10  10   5       34.82       14.68      7.03 o
  12  10   5       26.16       39.60     10.25 o
  14  10   5       98.83       85.82     10.54 o
  16  10   5        5.41       -6.78      8.76 o
  18  10   5        2.08       -8.42      8.42 o
 -13  11   5        1.89       -8.35      8.61 o
 -11  11   5        0.03       -9.02      9.02 o
  -9  11   5       81.15       55.75     11.06 o
  -7  11   5       42.37       53.37     10.11 o
  -5  11   5       63.47       68.57     11.25 o
  -3  11   5       67.51       49.41     10.94 o
  -1  11   5        0.29        0.30      8.92 o
   1  11   5        2.09       -7.04      7.04 o
   3  11   5        1.31       -7.10      7.10 o
   5  11   5        7.56        2.66      7.76 o
   7  11   5        7.64       16.68      7.96 o
   9  11   5        0.08       -7.27      7.27 o
  11  11   5        0.17       -8.05      8.05 o
 -32   0   6      478.85      563.41     41.86 o
 -30   0   6     1149.59     1472.28     64.41 o
 -28   0   6      584.20      685.64     43.85 o
 -26   0   6      358.22      370.42     21.97 o
 -24   0   6       92.56       84.57      9.39 o
 -22   0   6       25.74       -0.17      9.48 o
 -20   0   6       10.39        5.55      9.52 o
 -18   0   6      195.35      144.85     12.88 o
 -16   0   6     1893.95     1790.81     65.70 o
 -14   0   6     7510.69     7287.79    245.58 o
 -12   0   6     7964.86     8778.16    288.58 o
 -10   0   6     4017.36     4438.34    142.86 o
  -8   0   6      175.40      107.09      6.30 o
  -6   0   6      176.29      257.34     25.99 o
  -4   0   6     1760.23     1628.20     43.46 o
  -2   0   6      154.88      218.57     13.78 o
   0   0   6      839.33     1137.62     46.67 o
   2   0   6     2944.77     3508.65    106.75 o
   4   0   6     3185.45     3248.41     99.88 o
   6   0   6       45.31       57.87     11.25 o
   8   0   6     1086.55     1077.63     90.01 o
  10   0   6     8544.21     8556.34    227.75 o
  12   0   6     4551.60     4545.62    124.77 o
  14   0   6     1831.87     1753.28     52.08 o
  16   0   6      399.72      303.62     14.67 o
  18   0   6      228.44      150.95     10.19 o
  20   0   6       36.98       23.29      6.63 o
  22   0   6       18.57       -3.51      6.65 o
  24   0   6      158.01      122.91     10.27 o
  26   0   6      495.82      647.09     27.63 o
  28   0   6      683.77      907.49     35.10 o
  30   0   6      551.14      659.19     32.16 o
 -31   1   6      266.70      370.42     25.97 o
 -29   1   6      642.37      809.40     30.57 o
 -27   1   6      510.69      534.62     22.24 o
 -25   1   6      490.26      486.20     26.83 o
 -23   1   6      329.15      327.77     21.81 o
 -21   1   6      149.81      114.84     10.73 o
 -19   1   6       35.05       35.63      7.39 o
 -17   1   6      690.10      715.36     25.11 o
 -15   1   6     2598.79     2531.80     65.08 o
 -13   1   6     3726.08     3775.84     84.19 o
 -11   1   6     4214.78     4267.24     93.70 o
  -9   1   6     2001.53     2155.06     40.28 o
  -7   1   6     4972.83     4826.12     79.49 o
  -5   1   6     1408.41     1342.36     31.32 o
  -3   1   6      106.59      150.56      6.79 o
  -1   1   6      512.99      522.42     14.14 o
   1   1   6      500.91      533.01     16.76 o
   3   1   6      665.66      955.52     39.99 o
   5   1   6     3131.07     3413.83     68.73 o
   7   1   6     4512.47     4369.84     84.66 o
   9   1   6     2431.85     2446.38     53.32 o
  11   1   6     3800.29     3744.89     71.98 o
  13   1   6     1889.22     1890.44     38.65 o
  15   1   6     1111.44     1097.81     24.82 o
  17   1   6      145.33      102.96      6.34 o
  19   1   6        7.13        2.09      4.52 o
  21   1   6      353.89      332.72     13.17 o
  23   1   6      519.73      550.66     17.79 o
  25   1   6      459.46      479.16     17.73 o
  27   1   6      553.86      676.14     20.50 o
  29   1   6      347.22      488.51     19.39 o
  31   1   6       99.13       96.07      7.58 o
 -32   2   6      252.98      347.87     22.25 o
 -30   2   6       77.73       58.74      9.74 o
 -28   2   6      161.33      106.97     10.40 o
 -26   2   6      572.70      545.50     26.79 o
 -24   2   6      709.54      658.46     26.36 o
 -22   2   6      394.19      379.91     20.92 o
 -20   2   6     2448.49     2363.35     73.86 o
 -18   2   6     3775.11     3721.70    106.98 o
 -16   2   6       73.77       59.36      6.09 o
 -14   2   6      162.21      120.67      9.94 o
 -12   2   6      518.90      480.27     25.14 o
 -10   2   6     3113.69     3104.12     64.46 o
  -8   2   6     6350.92     6464.19    122.56 o
  -6   2   6     1915.05     2157.78     42.07 o
  -4   2   6     2070.70     2432.47     46.47 o
  -2   2   6     2991.47     3298.50     66.13 o
   0   2   6     1988.50     1902.56     40.67 o
   2   2   6      548.88      690.79     18.92 o
   4   2   6     1621.83     1977.32     51.35 o
   6   2   6     5079.58     5417.62    107.63 o
   8   2   6     4828.09     5052.50    102.35 o
  10   2   6      846.07      865.73     22.54 o
  12   2   6      380.64      315.45     11.48 o
  14   2   6      323.61      245.47     10.21 o
  16   2   6      708.67      644.09     16.95 o
  18   2   6     2640.13     2679.45     57.71 o
  20   2   6      728.50      786.91     21.73 o
  22   2   6      392.99      427.29     22.87 o
  24   2   6      721.65      797.85     22.99 o
  26   2   6      227.52      208.00     11.04 o
  28   2   6       66.97       57.18      7.48 o
  30   2   6      119.81      115.53      8.51 o
 -31   3   6      217.19      211.49     14.62 o
 -29   3   6      142.80      115.17     10.43 o
 -27   3   6      224.97      181.36     12.46 o
 -25   3   6      848.47      790.63     27.68 o
 -23   3   6     1300.73     1252.26     40.64 o
 -21   3   6     2774.62     2718.02     78.56 o
 -19   3   6     2226.24     2213.93     66.67 o
 -17   3   6     1154.13     1070.09     35.51 o
 -15   3   6      354.60      346.35     16.61 o
 -13   3   6      198.20      127.19      7.54 o
 -11   3   6      519.53      466.20     16.23 o
  -9   3   6     1815.69     1952.89     50.24 o
  -7   3   6     5334.64     5361.40    107.29 o
  -5   3   6     2902.50     3252.82     63.18 o
  -3   3   6     3546.39     4392.62     84.11 o
  -1   3   6     4945.79     5603.97    117.02 o
   1   3   6     3483.99     3869.88     82.62 o
   3   3   6     2285.02     2701.93     58.03 o
   5   3   6     3626.82     3902.69     80.41 o
   7   3   6     3697.48     3618.17     70.40 o
   9   3   6      495.80      477.33     18.09 o
  11   3   6      184.04      110.22      5.39 o
  13   3   6      521.19      411.65     14.30 o
  15   3   6      846.30      781.16     19.92 o
  17   3   6     1222.54     1290.36     28.59 o
  19   3   6     2320.73     2404.33     51.41 o
  21   3   6     1871.18     2060.02     45.43 o
  23   3   6      675.33      748.52     21.52 o
  25   3   6      268.40      250.09     12.83 o
  27   3   6       70.47       46.05      6.28 o
  29   3   6      154.59      137.94      8.10 o
 -30   4   6      136.62      106.37     10.74 o
 -28   4   6      410.23      433.48     23.68 o
 -26   4   6      498.62      474.63     22.28 o
 -24   4   6     1125.18     1078.29     37.60 o
 -22   4   6     2602.53     2563.86     75.00 o
 -20   4   6      952.73      988.06     34.34 o
 -18   4   6      850.50      892.71     58.52 o
 -16   4   6     3021.17     2847.73     74.82 o
 -14   4   6     2106.26     1899.81     44.74 o
 -12   4   6      820.89      779.32     22.92 o
 -10   4   6      178.28      206.96      9.73 o
  -8   4   6       50.92      107.29     25.99 o
  -6   4   6     4497.25     5417.59    107.85 o
  -4   4   6     8026.49     8561.63    198.10 o
  -2   4   6     4266.04     5427.15    112.82 o
   0   4   6     7352.20     8278.74    171.21 o
   2   4   6     7015.34     7924.40    164.06 o
   4   4   6     5480.59     5667.10    124.80 o
   6   4   6      299.83      371.71     25.65 o
   8   4   6      144.06      143.11      7.48 o
  10   4   6      541.55      482.36     13.56 o
  12   4   6     1532.83     1395.81     29.30 o
  14   4   6     2468.30     2391.99     46.79 o
  16   4   6     2380.11     2347.18     46.47 o
  18   4   6     1029.60     1097.63     26.20 o
  20   4   6     1371.18     1459.18     30.24 o
  22   4   6     1172.38     1246.90     28.14 o
  24   4   6      309.30      346.34     13.30 o
  26   4   6      255.71      250.80     11.44 o
  28   4   6      157.23      132.28      8.73 o
 -29   5   6      696.84      847.32     37.72 o
 -27   5   6      499.03      511.39     29.48 o
 -25   5   6      681.13      700.39     30.75 o
 -23   5   6      666.21      734.56     30.91 o
 -21   5   6      942.49      912.09     34.71 o
 -19   5   6     1339.51     1243.38     39.41 o
 -17   5   6     2026.63     1958.01     49.26 o
 -15   5   6     2055.74     1978.43     45.69 o
 -13   5   6     1720.18     1585.26     36.37 o
 -11   5   6     1342.55     1358.63     35.09 o
  -9   5   6     1711.34     1595.07     39.47 o
  -7   5   6      167.19      144.31     18.19 o
  -3   5   6     7444.43     8689.33    202.24 o
  -1   5   6     5567.54     7062.21    147.63 o
   1   5   6     7771.39     8600.23    178.86 o
   3   5   6     4393.12     4570.55    108.93 o
   5   5   6       12.01       85.60     52.39 o
   7   5   6      402.21      448.24     30.47 o
   9   5   6     2108.06     1905.68     37.47 o
  11   5   6     1309.12     1256.81     26.68 o
  13   5   6     1596.28     1576.69     35.07 o
  15   5   6     1601.78     1581.42     34.71 o
  17   5   6     1727.88     1755.48     38.40 o
  19   5   6     1422.63     1578.07     35.03 o
  21   5   6      421.95      485.37     15.66 o
  23   5   6      325.29      294.86     12.45 o
  25   5   6      468.12      533.18     18.31 o
  27   5   6      434.57      522.07     19.25 o
 -26   6   6      369.05      326.82     28.98 o
 -24   6   6      554.90      547.64     31.55 o
 -22   6   6      563.68      542.31     26.67 o
 -20   6   6      867.28      883.65     37.91 o
 -18   6   6     1501.57     1445.89     43.23 o
 -16   6   6     1356.87     1303.78     34.98 o
 -14   6   6     1236.85     1216.35     39.18 o
 -12   6   6     1326.50     1336.06     62.80 o
 -10   6   6     2201.48     2352.37     63.57 o
  -8   6   6     2506.28     2731.29     63.30 o
  -6   6   6     2319.00     2481.92     53.03 o
  -4   6   6     1663.49     2088.43     79.45 o
  -2   6   6     2343.99     2684.09     61.48 o
   0   6   6     2026.73     2195.84     48.79 o
   2   6   6     1147.21     1127.91     34.39 o
   4   6   6      876.04     1024.31     36.22 o
   6   6   6     2200.82     2322.45     52.46 o
   8   6   6     3109.29     3091.16     66.88 o
  10   6   6     1622.79     1658.39     35.52 o
  12   6   6     1471.70     1499.54     35.03 o
  14   6   6     1605.53     1580.21     33.04 o
  16   6   6     1125.29     1087.41     26.70 o
  18   6   6      513.52      511.49     16.29 o
  20   6   6      310.75      266.21     10.75 o
  22   6   6      434.30      442.54     22.73 o
  24   6   6      494.43      558.10     21.41 o
  26   6   6      411.92      450.09     20.45 o
 -25   7   6      234.86      199.86     18.83 o
 -23   7   6      301.81      253.14     28.75 o
 -21   7   6      883.33      863.79     37.67 o
 -19   7   6      513.45      452.28     30.91 o
 -17   7   6      932.94      934.16     32.54 o
 -15   7   6     1014.05     1094.12     39.49 o
 -13   7   6     1279.18     1502.81     78.71 o
 -11   7   6     2135.37     2396.77     81.67 o
  -9   7   6     2390.34     2710.41     68.87 o
  -7   7   6     2247.80     2673.17     71.78 o
  -5   7   6     2119.58     2089.15     47.10 o
  -3   7   6      770.53      745.30     21.55 o
  -1   7   6      177.18      148.83      9.87 o
   1   7   6      203.69      354.43     26.64 o
   3   7   6     1126.27     1494.91     42.16 o
   5   7   6     3803.49     3972.22     82.55 o
   7   7   6     2681.78     2850.04     63.30 o
   9   7   6     1606.93     1602.86     35.91 o
  11   7   6     1331.27     1292.98     32.78 o
  13   7   6      951.58      956.10     25.84 o
  15   7   6      693.96      674.19     20.22 o
  17   7   6      375.58      308.58     12.46 o
  19   7   6      478.42      487.25     22.01 o
  21   7   6      560.52      581.33     28.91 o
  23   7   6      290.59      224.21     22.93 o
 -22   8   6      200.29      118.12     13.38 o
 -20   8   6      491.10      529.17     26.26 o
 -18   8   6      229.15      169.88     15.06 o
 -16   8   6      412.54      282.47     20.81 o
 -14   8   6     1260.88     1317.50     46.43 o
 -12   8   6     1315.88     1532.42     55.52 o
 -10   8   6     1759.77     2211.49     64.15 o
  -8   8   6     2397.24     2616.41     75.16 o
  -6   8   6     1521.76     1520.62     47.68 o
  -4   8   6      315.62      209.01     25.62 o
  -2   8   6      211.61      133.69      8.39 o
   0   8   6      260.95      353.66     27.91 o
   2   8   6      598.54      734.71     25.22 o
   4   8   6     1119.62     1344.05     34.16 o
   6   8   6     1819.38     1975.09     47.24 o
   8   8   6     2093.24     2160.74     51.12 o
  10   8   6     1307.22     1352.50     32.49 o
  12   8   6      907.63      913.41     26.61 o
  14   8   6      522.52      518.90     19.71 o
  16   8   6      177.59      149.97     10.55 o
  18   8   6      257.39      221.30     21.24 o
  20   8   6      422.75      363.96     23.40 o
  22   8   6      162.04      116.52     30.18 o
 -19   9   6      119.90       82.17     15.59 o
 -17   9   6      656.13      657.57     29.27 o
 -15   9   6      608.99      611.37     56.22 o
 -13   9   6      881.30      958.29     50.23 o
 -11   9   6      957.85      975.08     38.49 o
  -9   9   6      646.84      599.84     24.08 o
  -7   9   6      282.91      495.79     35.56 o
  -5   9   6      567.45      837.96     45.33 o
  -3   9   6      789.40      887.69     31.44 o
  -1   9   6      482.61      647.63     25.96 o
   1   9   6      814.91     1054.95     28.55 o
   3   9   6     1170.12     1273.00     34.75 o
   5   9   6      532.40      544.23     24.37 o
   7   9   6      267.69      238.27     15.62 o
   9   9   6      736.13      747.91     23.52 o
  11   9   6      774.10      785.51     27.71 o
  13   9   6      371.84      342.85     20.04 o
  15   9   6      455.99      480.47     22.55 o
  17   9   6      447.85      427.65     29.29 o
 -14  10   6      375.87      303.43     25.48 o
 -12  10   6      348.56      219.48     21.12 o
 -10  10   6      487.02      492.21     28.71 o
  -8  10   6      475.29      398.09     25.46 o
  -6  10   6      198.62      131.32     18.24 o
  -4  10   6      330.03      259.57     33.37 o
  -2  10   6      969.52     1231.16     55.31 o
   0  10   6      847.59     1011.16     34.85 o
   2  10   6      452.32      500.02     24.53 o
   4  10   6      175.91      127.27     11.48 o
   6  10   6      252.03      223.01     26.91 o
   8  10   6      589.66      630.26     29.69 o
  10  10   6      474.32      493.91     23.84 o
  12  10   6      259.71      178.61     14.13 o
  -5  11   6      636.18      732.57     47.80 o
  -3  11   6      507.35      623.06     37.51 o
  -1  11   6      501.74      556.68     37.48 o
   1  11   6      348.25      409.98     34.53 o
   3  11   6      385.56      493.82     29.90 o
 -29   1   7        0.08       -7.28     10.17 o
 -27   1   7       37.81        4.62     12.70 o
 -25   1   7       60.21       27.63     13.62 o
 -23   1   7       42.97       23.33     10.19 o
 -21   1   7        0.06       -8.40      8.40 o
 -19   1   7       95.12       56.69      9.07 o
 -17   1   7      352.76      284.56     14.29 o
 -15   1   7        1.68       -4.55      4.55 o
 -13   1   7       11.69       -0.85      4.85 o
 -11   1   7       29.67       10.27      4.59 o
  -9   1   7        0.39        2.61      2.90 o
  -7   1   7      126.36       94.06      5.93 o
  -5   1   7      988.15     1046.10     23.37 o
  -3   1   7      306.36      401.73     13.63 o
  -1   1   7      409.33      432.17     12.85 o
   1   1   7      898.52      803.30     19.64 o
   3   1   7       57.00       42.35      4.69 o
   5   1   7        1.97       -0.71      3.99 o
   7   1   7      214.69      196.84     11.67 o
   9   1   7     1399.05     1325.20     31.17 o
  11   1   7      292.53      284.14     11.22 o
  13   1   7        5.13       -1.17      5.23 o
  15   1   7      146.84       83.79      7.40 o
  17   1   7      433.49      428.44     15.43 o
  19   1   7       63.64       35.34      5.82 o
  21   1   7      222.93      182.33      9.22 o
  23   1   7        0.76       -5.93      5.93 o
  25   1   7        0.01       -6.14      6.78 o
  27   1   7        2.71       -6.65      6.65 o
 -28   2   7       63.16       35.19     12.90 o
 -26   2   7        1.32       -7.58     11.62 o
 -24   2   7       39.80       33.85      9.88 o
 -22   2   7       50.09       41.22      8.12 o
 -20   2   7       15.43       -3.30      8.55 o
 -18   2   7       11.37        0.45      9.22 o
 -16   2   7      258.94      181.00     12.26 o
 -14   2   7      148.64      100.60      8.53 o
 -12   2   7       78.33       68.06      5.60 o
 -10   2   7      204.32      181.68      8.13 o
  -8   2   7      143.04      122.36      6.47 o
  -6   2   7      638.91      622.80     15.51 o
  -4   2   7       15.45       17.77      3.57 o
  -2   2   7      148.69      112.20      5.86 o
   0   2   7      240.51      225.26      9.60 o
   2   2   7      179.47      143.62      9.65 o
   4   2   7       78.99       58.27      5.09 o
   6   2   7      728.31      723.33     18.35 o
   8   2   7      428.54      418.66     14.50 o
  10   2   7      217.59      167.56      6.93 o
  12   2   7      177.69      125.05      7.17 o
  14   2   7       17.06        2.93      5.09 o
  16   2   7       18.04        1.29      5.55 o
  18   2   7      241.70      222.50     10.41 o
  20   2   7       13.62        3.55      5.31 o
  22   2   7      254.75      209.97     10.95 o
  24   2   7        9.91       -7.47      7.47 o
  26   2   7        5.26       -8.67      8.67 o
  28   2   7        3.25       -7.99      7.99 o
 -29   3   7       54.35       70.22     30.18 o
 -27   3   7       57.12       36.59     13.61 o
 -25   3   7       41.01       28.19     10.44 o
 -23   3   7       48.30       26.13      9.37 o
 -21   3   7        0.01       -1.33      8.56 o
 -19   3   7        5.78       -6.17     12.01 o
 -17   3   7      141.72      116.20      8.85 o
 -15   3   7       64.54       23.86      7.54 o
 -13   3   7      884.29      852.45     23.82 o
 -11   3   7      362.78      338.46     14.14 o
  -9   3   7     1191.09     1279.73     28.73 o
  -7   3   7      212.46      271.68     18.64 o
  -5   3   7     1194.59     1217.65     28.36 o
  -3   3   7      219.63      182.31      9.84 o
  -1   3   7       94.92       75.39      5.14 o
   1   3   7      298.19      253.59     11.21 o
   3   3   7      288.11      249.80      9.73 o
   5   3   7        2.75       -3.81      3.81 o
   7   3   7       36.14       24.65      4.13 o
   9   3   7       95.15       79.41      5.29 o
  11   3   7        1.29       -4.12      4.12 o
  13   3   7        0.57       -4.86      4.86 o
  15   3   7      129.50       80.93      6.11 o
  17   3   7      693.24      688.31     21.31 o
  19   3   7       33.89       34.74      6.09 o
  21   3   7      353.48      298.97     13.49 o
  23   3   7        2.25       -5.57      5.57 o
  25   3   7       54.25       30.45      7.15 o
  27   3   7       17.39        5.80      6.46 o
 -28   4   7       71.61      120.66     69.99 o
 -26   4   7       86.29       73.66     14.78 o
 -24   4   7      106.37       69.19     13.96 o
 -22   4   7       75.17       58.32     12.47 o
 -20   4   7       36.25       11.36      8.97 o
 -18   4   7      316.33      332.32     20.29 o
 -16   4   7       28.08        8.03      7.31 o
 -14   4   7      305.61      228.56     14.22 o
 -12   4   7       67.81       29.32      6.08 o
 -10   4   7       29.88        9.08      5.30 o
  -8   4   7      293.49      329.55     13.34 o
  -6   4   7       66.82       89.35     10.62 o
  -4   4   7      984.55     1055.98     27.88 o
  -2   4   7        0.91       19.20      4.42 o
   0   4   7      483.61      469.87     15.21 o
   2   4   7      314.89      321.89     12.80 o
   4   4   7      439.85      390.31     14.23 o
   6   4   7        9.39       -0.25      3.97 o
   8   4   7      110.26       62.54      5.13 o
  10   4   7        3.57       -4.86      4.86 o
  12   4   7       31.42       -4.86      4.86 o
  14   4   7       69.22       25.68      6.25 o
  16   4   7      124.49       95.21      6.47 o
  18   4   7        0.20       -4.60      4.60 o
  20   4   7        0.00       -5.02      5.02 o
  22   4   7        3.07       -6.02      6.02 o
  24   4   7        0.09       -5.95      5.95 o
  26   4   7       13.17        0.72      6.72 o
 -25   5   7       27.19       14.14     11.44 o
 -23   5   7       73.97       52.24      9.79 o
 -21   5   7      115.34      105.04     15.25 o
 -19   5   7       21.10       15.02      8.22 o
 -17   5   7       84.61       60.96      8.37 o
 -15   5   7       43.16       23.48      7.23 o
 -13   5   7      119.29       75.74      8.06 o
 -11   5   7      105.68       57.17      7.17 o
  -9   5   7      161.89      145.67      8.82 o
  -7   5   7        4.99        0.23      7.69 o
  -5   5   7      815.27      774.54     23.32 o
  -3   5   7      225.99      178.93      8.17 o
  -1   5   7        0.21       -3.96      4.09 o
   1   5   7        6.03        4.17      3.59 o
   3   5   7       73.26       51.72      4.66 o
   5   5   7       11.75        9.38      4.77 o
   7   5   7      343.66      298.68     16.76 o
   9   5   7        1.05       -4.59      4.59 o
  11   5   7      110.70       67.12      6.58 o
  13   5   7        2.90       -4.75      4.75 o
  15   5   7        0.05       -5.31      5.31 o
  17   5   7        4.21       -4.65      4.65 o
  19   5   7       19.63        5.23      4.62 o
  21   5   7       50.12       35.91      6.19 o
  23   5   7        5.97       -0.69      6.15 o
  25   5   7        0.08       -7.63      7.63 o
 -24   6   7        0.11        1.86     14.08 o
 -22   6   7        0.85      -11.01     11.01 o
 -20   6   7      341.76      310.41     22.78 o
 -18   6   7      150.61      137.87     12.78 o
 -16   6   7       71.19       60.43      8.79 o
 -14   6   7      214.60      209.13     12.91 o
 -12   6   7      201.79      150.78     10.16 o
 -10   6   7       42.42       22.32      7.19 o
  -8   6   7        7.73       -6.65      6.65 o
  -6   6   7        0.00       -4.73      7.17 o
  -4   6   7      252.51      197.77     16.43 o
  -2   6   7      386.68      395.54     20.29 o
   0   6   7       13.00       24.97      5.12 o
   2   6   7      203.55      239.24     11.57 o
   4   6   7      407.00      437.72     16.03 o
   6   6   7       89.86       79.13      6.30 o
   8   6   7      476.04      452.20     15.05 o
  10   6   7       60.24       43.41      5.91 o
  12   6   7       81.93       47.33      6.29 o
  14   6   7       29.37        4.58      4.91 o
  16   6   7       52.21       33.73      5.73 o
  18   6   7        0.25       -7.23      7.23 o
  20   6   7       65.12       57.73      8.12 o
  22   6   7       61.71       65.30      7.72 o
 -21   7   7       25.12       11.10     10.95 o
 -19   7   7       12.71       -1.79     10.01 o
 -17   7   7       70.99       62.38      9.34 o
 -15   7   7       53.56       44.76      7.77 o
 -13   7   7       56.71       42.89      7.28 o
 -11   7   7       86.57       91.20      8.19 o
  -9   7   7      150.66      137.99     10.26 o
  -7   7   7       27.82       26.33      7.37 o
  -5   7   7       75.83       42.76      8.53 o
  -3   7   7        4.71       -5.96      5.96 o
  -1   7   7        0.80       -5.85      5.85 o
   1   7   7        0.84       -1.57      6.78 o
   3   7   7       27.63       15.51      5.87 o
   5   7   7        3.11       -3.58      4.91 o
   7   7   7       97.52       64.51      6.70 o
   9   7   7       97.87       74.99      6.25 o
  11   7   7        1.73       -5.83      5.83 o
  13   7   7        1.49       -2.58      6.32 o
  15   7   7        1.94       -7.28      8.16 o
  17   7   7       16.22       23.48      7.77 o
  19   7   7        4.02       -5.40      8.64 o
 -18   8   7      241.04      253.48     23.17 o
 -16   8   7        7.34       -7.71      8.97 o
 -14   8   7       38.61       22.40      9.47 o
 -12   8   7        1.20       -6.57      6.57 o
 -10   8   7        2.48       -7.78      8.54 o
  -8   8   7        0.83       18.24     10.50 o
  -6   8   7      114.62      104.90     22.50 o
  -4   8   7      440.68      484.94     18.96 o
  -2   8   7       35.38       26.24      8.11 o
   0   8   7       20.44        2.80      6.82 o
   2   8   7       17.46       -6.85      6.85 o
   4   8   7        0.00       -6.92      6.92 o
   6   8   7       61.09       54.50      7.75 o
   8   8   7      133.48       99.45      8.27 o
  10   8   7       31.67       15.39      6.47 o
  12   8   7        0.81       -6.87      7.68 o
  14   8   7        0.28       -8.15      8.15 o
  16   8   7        0.98       -0.80      9.55 o
 -13   9   7       23.55        1.50     11.33 o
 -11   9   7        3.79       -8.08      8.08 o
  -9   9   7        1.74       -6.52     10.05 o
  -7   9   7        2.03       14.37     11.07 o
  -5   9   7       42.25       44.48     16.10 o
  -3   9   7      208.71      208.67     15.16 o
  -1   9   7       41.60       34.35      9.71 o
   1   9   7        0.17      -10.18     10.18 o
   3   9   7        4.09       -2.89      7.19 o
   5   9   7       18.02        6.88      7.88 o
   7   9   7       43.82       48.39      8.70 o
   9   9   7        9.26        7.59      6.85 o
  11   9   7        6.99        6.28      8.06 o
  13   9   7        6.40       11.77     11.37 o
  -6  10   7       18.27        6.61     13.05 o
  -4  10   7        2.55        0.98     11.33 o
  -2  10   7       28.82       29.64      9.93 o
   0  10   7       93.81      103.18     12.47 o
   2  10   7       42.63       43.78     12.31 o
   4  10   7        7.53        0.67     12.29 o
 -26   0   8      269.94      195.87     28.92 o
 -24   0   8      234.85      145.38     17.32 o
 -22   0   8      570.70      500.41     40.34 o
 -20   0   8      922.28      778.13    121.13 o
 -18   0   8      663.03      579.26     31.22 o
 -16   0   8     2221.94     2192.21     92.29 o
 -14   0   8     3413.05     3369.94    171.20 o
 -12   0   8     1666.29     1677.59     80.34 o
 -10   0   8     1338.24     1417.79     63.41 o
  -8   0   8     1238.59     1493.02     72.19 o
  -6   0   8     3142.95     2994.00    100.47 o
  -4   0   8     3083.63     3005.06     88.09 o
  -2   0   8     1807.39     1791.84     53.68 o
   0   0   8      846.88      902.49     37.11 o
   2   0   8      724.40      834.05     40.96 o
   4   0   8     2218.94     2273.83     68.98 o
   6   0   8     2670.94     2533.33     94.88 o
   8   0   8     1542.02     1472.62     62.78 o
  10   0   8     3386.39     3507.14    112.09 o
  12   0   8     4412.34     4422.42    138.73 o
  14   0   8     1119.14     1144.68     46.00 o
  16   0   8      279.64      229.32     16.76 o
  18   0   8        5.73       -4.12      7.67 o
  20   0   8      185.29      166.29     16.46 o
  22   0   8     1403.44     1580.58     58.33 o
  24   0   8      559.15      591.08     35.99 o
 -25   1   8      585.31      526.40     29.86 o
 -23   1   8      461.14      433.45     27.28 o
 -21   1   8      705.12      648.70     31.99 o
 -19   1   8     1132.97     1055.67     43.49 o
 -17   1   8     1021.01      926.27     37.54 o
 -15   1   8     1118.54     1035.24     52.04 o
 -13   1   8     2385.38     2332.68     64.06 o
 -11   1   8     1937.34     2041.25     60.54 o
  -9   1   8     2105.84     2208.12     54.14 o
  -7   1   8     1382.53     1484.71     47.71 o
  -5   1   8     1837.93     1963.92     42.96 o
  -3   1   8     3426.16     3346.73     73.48 o
  -1   1   8     1356.17     1442.71     34.47 o
   1   1   8     1118.97     1163.33     31.73 o
   3   1   8     1594.43     1603.84     36.96 o
   5   1   8     1521.66     1559.97     38.75 o
   7   1   8     1738.51     1720.64     47.70 o
   9   1   8     3144.75     3182.18     73.96 o
  11   1   8     2220.34     2193.03     52.48 o
  13   1   8     1064.40     1018.13     30.70 o
  15   1   8      762.65      721.47     21.93 o
  17   1   8      778.81      760.36     23.70 o
  19   1   8      548.98      595.10     21.52 o
  21   1   8      105.62      103.00      9.50 o
  23   1   8      336.24      350.64     17.35 o
  25   1   8      558.82      646.18     44.36 o
 -26   2   8      713.21      766.58     46.33 o
 -24   2   8      994.23      970.96     50.45 o
 -22   2   8      516.67      490.85     41.41 o
 -20   2   8      363.15      242.02     24.79 o
 -18   2   8      925.23      880.58     41.63 o
 -16   2   8      997.89      904.86     37.10 o
 -14   2   8      641.40      606.24     28.24 o
 -12   2   8     1646.40     1643.53     61.79 o
 -10   2   8     2382.16     2492.49     72.95 o
  -8   2   8     3459.38     3488.47     69.80 o
  -6   2   8     2342.22     2412.17     47.56 o
  -4   2   8        9.02       81.04     23.26 o
  -2   2   8      851.35     1134.10     31.61 o
   0   2   8     3626.39     3717.40     76.39 o
   2   2   8     2351.39     2368.36     53.18 o
   4   2   8     1973.18     1926.33     41.79 o
   6   2   8     2276.62     2275.24     48.93 o
   8   2   8     1908.66     1842.26     48.67 o
  10   2   8      394.79      392.18     23.24 o
  12   2   8      258.25      185.76     16.79 o
  14   2   8      763.47      687.84     20.89 o
  16   2   8     1005.40     1015.20     26.61 o
  18   2   8     1123.97     1180.11     32.23 o
  20   2   8     1037.08     1044.18     31.89 o
  22   2   8      283.31      259.51     14.84 o
  24   2   8      126.43      106.31     10.08 o
 -25   3   8      575.09      555.21     44.89 o
 -23   3   8      718.14      669.55     72.93 o
 -21   3   8      803.77      824.66     70.91 o
 -19   3   8      814.50      846.23     41.42 o
 -17   3   8      638.36      617.42     30.24 o
 -15   3   8      368.79      335.97     29.53 o
 -13   3   8      678.54      657.36     30.30 o
 -11   3   8     1057.97     1098.82     35.38 o
  -9   3   8     1233.17     1378.77     47.32 o
  -7   3   8     1362.44     1507.26     48.40 o
  -5   3   8     2105.88     2243.52     58.84 o
  -3   3   8     1026.28     1173.24     45.46 o
  -1   3   8     1211.64     1367.89     35.85 o
   1   3   8     2472.86     2574.43     61.18 o
   3   3   8     1606.81     1622.63     38.27 o
   5   3   8     1716.07     1623.85     37.71 o
   7   3   8      778.60      684.50     20.96 o
   9   3   8      189.26      105.36      6.88 o
  11   3   8      324.28      207.64     10.03 o
  13   3   8      641.83      560.40     18.49 o
  15   3   8      961.27      921.18     27.36 o
  17   3   8      985.97     1021.50     29.60 o
  19   3   8      730.46      769.93     29.35 o
  21   3   8      511.49      411.27     25.98 o
  23   3   8      312.28      287.99     17.99 o
 -24   4   8      266.76      243.96     69.99 o
 -22   4   8      621.32      580.43     50.87 o
 -20   4   8     1282.50     1179.35     57.83 o
 -18   4   8      452.28      445.69     39.52 o
 -16   4   8      492.09      377.37     28.65 o
 -14   4   8      957.08      901.59     38.13 o
 -12   4   8      458.76      426.85     20.95 o
 -10   4   8      338.45      291.11     15.10 o
  -6   4   8      489.59      616.02     64.54 o
  -4   4   8     3513.23     3637.67    102.27 o
  -2   4   8     3330.75     3383.06     81.23 o
   0   4   8      748.81      886.48     30.02 o
   2   4   8      911.44      930.69     24.92 o
   4   4   8      588.80      591.65     23.16 o
   6   4   8      638.38      527.76     18.14 o
   8   4   8      550.77      418.00     16.81 o
  10   4   8      240.84      158.96     11.42 o
  12   4   8      650.73      598.30     19.59 o
  14   4   8      680.48      693.39     22.68 o
  16   4   8      497.92      446.40     24.87 o
  18   4   8      463.66      439.34     19.37 o
  20   4   8      351.60      300.97     16.08 o
  22   4   8      436.84      408.32     20.29 o
 -21   5   8      230.48      188.22     21.05 o
 -19   5   8      353.89      248.59     55.32 o
 -17   5   8     1366.03     1263.70     52.66 o
 -15   5   8      853.38      822.05     39.21 o
 -13   5   8      273.97      204.81     17.99 o
 -11   5   8      167.36      124.11      7.85 o
  -9   5   8      217.60      260.89     38.65 o
  -7   5   8      778.86      884.07     58.08 o
  -5   5   8     1470.27     1626.93     44.49 o
  -3   5   8     1031.46     1223.96     39.02 o
  -1   5   8     1334.95     1410.29     35.31 o
   1   5   8     1039.49     1039.05     28.54 o
   3   5   8      756.40      684.56     21.28 o
   5   5   8      255.28      199.50     11.18 o
   7   5   8       36.42       22.93      5.29 o
   9   5   8      845.74      823.77     23.96 o
  11   5   8     1420.76     1404.65     36.31 o
  13   5   8      537.97      506.43     19.70 o
  15   5   8      233.21      149.04      9.82 o
  17   5   8      136.93       96.99     10.34 o
  19   5   8      231.24      186.01     11.64 o
 -20   6   8      183.86       88.26     14.47 o
 -18   6   8      305.20      196.64     26.91 o
 -16   6   8      773.33      755.33     30.58 o
 -14   6   8      413.20      465.68     49.34 o
 -12   6   8      573.23      626.79     58.20 o
 -10   6   8      822.35      806.85     29.70 o
  -8   6   8      571.27      584.16     23.99 o
  -6   6   8      257.48      304.80     26.02 o
  -4   6   8      408.10      630.09     39.16 o
  -2   6   8      758.79      891.64     28.64 o
   0   6   8      796.42      822.83     26.63 o
   2   6   8      920.84      860.31     26.33 o
   4   6   8      433.00      422.44     16.92 o
   6   6   8      372.01      431.84     17.19 o
   8   6   8      780.62      801.37     21.83 o
  10   6   8      527.28      507.75     23.81 o
  12   6   8      211.44      191.10     12.11 o
  14   6   8      311.44      249.45     22.74 o
  16   6   8      432.07      334.57     20.57 o
  18   6   8      502.30      499.88     31.04 o
 -17   7   8       52.98       22.64     11.86 o
 -15   7   8      242.06      140.93     15.73 o
 -13   7   8      876.45      909.53     47.43 o
 -11   7   8      987.19      945.54     53.49 o
  -9   7   8     1046.22     1127.99     41.36 o
  -7   7   8      641.60      706.80     27.95 o
  -5   7   8      329.20      339.45     17.19 o
  -3   7   8       99.69       81.49      8.30 o
  -1   7   8      259.48      322.01     21.27 o
   1   7   8      509.29      557.48     21.98 o
   3   7   8      460.97      539.54     29.36 o
   5   7   8     1025.13     1156.91     46.20 o
   7   7   8     1493.93     1586.43     48.93 o
   9   7   8      304.06      332.49     16.64 o
  11   7   8       78.95       57.16      9.66 o
  13   7   8      457.73      395.27     32.03 o
  15   7   8      510.00      526.96     28.93 o
 -12   8   8      541.09      533.87     38.80 o
 -10   8   8      648.53      796.16     55.99 o
  -8   8   8      602.34      868.62     77.51 o
  -6   8   8      790.91      898.71     42.74 o
  -4   8   8      776.45      787.43     41.70 o
  -2   8   8      205.24      204.93     36.84 o
   0   8   8      132.78      126.63     14.09 o
   2   8   8      494.60      598.59     39.18 o
   4   8   8      796.84      880.08     34.77 o
   6   8   8      574.38      616.05     28.40 o
   8   8   8      309.38      298.75     18.41 o
  10   8   8      550.13      509.86     27.30 o
 -21   1   9       50.99       68.54     18.44 o
 -19   1   9      140.14       91.68     12.88 o
 -17   1   9       11.33       -1.70      7.97 o
 -15   1   9       29.53        1.76      7.93 o
 -13   1   9        1.99       -9.66      9.66 o
 -11   1   9      178.79      143.36     13.42 o
  -9   1   9      143.53      115.54     10.61 o
  -7   1   9        6.57       26.14      7.81 o
  -5   1   9        0.02       35.21     18.44 o
  -3   1   9      462.10      501.77     18.54 o
  -1   1   9     1035.30     1084.78     30.07 o
   1   1   9      273.83      341.43     17.24 o
   3   1   9        0.58        5.02      6.50 o
   5   1   9      258.40      174.45      9.79 o
   7   1   9       99.60       85.55      7.60 o
   9   1   9        9.66       -4.69      6.25 o
  11   1   9       28.21        1.65      5.90 o
  13   1   9        2.07       -5.71      5.71 o
  15   1   9       48.53        7.62      6.46 o
  17   1   9      195.99      161.12     13.13 o
  19   1   9       80.27       70.44      8.36 o
 -20   2   9       91.26       45.11     11.48 o
 -18   2   9       52.04       19.83     13.55 o
 -16   2   9       14.70        3.95      8.06 o
 -14   2   9       22.05        1.02      9.96 o
 -12   2   9      155.01      106.08     11.37 o
 -10   2   9      173.72      127.65     12.11 o
  -8   2   9        8.32        6.49      8.95 o
  -6   2   9      284.08      368.34     16.87 o
  -4   2   9       56.14      116.72     29.98 o
  -2   2   9      210.39      278.99     27.79 o
   0   2   9     1250.51     1343.55     36.37 o
   2   2   9      239.02      294.24     15.16 o
   4   2   9        6.04       10.42      6.01 o
   6   2   9       59.37       36.21      7.25 o
   8   2   9      422.71      398.74     17.36 o
  10   2   9       65.77       34.84      6.72 o
  12   2   9       25.66        5.59      7.01 o
  14   2   9       14.66       -6.07      6.07 o
  16   2   9       47.53       15.55      7.41 o
  18   2   9       62.39       28.92      8.55 o
 -19   3   9       58.02       28.09     11.74 o
 -17   3   9        1.72      -13.81     17.45 o
 -15   3   9        3.95       -9.01     10.55 o
 -13   3   9        7.15       -2.16      8.19 o
 -11   3   9        0.37       -8.25      8.25 o
  -9   3   9        3.43        0.50      9.13 o
  -7   3   9       31.89       48.62     15.34 o
  -5   3   9      389.09      487.34     19.52 o
  -3   3   9      796.92      937.79     32.31 o
  -1   3   9        5.76       17.74      5.65 o
   1   3   9       12.23       11.56      5.62 o
   3   3   9      154.80      110.72      7.14 o
   5   3   9       62.02       51.52      6.08 o
   7   3   9        0.53       -2.01      5.28 o
   9   3   9       85.40       62.45      7.15 o
  11   3   9       40.31       23.27      6.87 o
  13   3   9        1.75       -6.83      6.83 o
  15   3   9       57.32       40.18      7.62 o
  17   3   9       95.68       58.01      8.63 o
 -18   4   9      143.34       95.33     16.74 o
 -16   4   9       35.96        5.69     13.19 o
 -14   4   9        2.64       -7.91     10.38 o
 -12   4   9        5.66        4.24     11.17 o
 -10   4   9       85.01       71.17     11.73 o
  -8   4   9       66.23       62.59      9.06 o
  -6   4   9       15.21       15.88      7.21 o
  -4   4   9       24.98       12.40      7.04 o
  -2   4   9        5.92        9.09      6.48 o
   0   4   9       26.81       40.76      6.43 o
   2   4   9        2.85       -1.37      6.34 o
   4   4   9        6.57       -3.95      5.16 o
   6   4   9       66.77       51.98      7.05 o
   8   4   9      145.07      111.64      9.19 o
  10   4   9        1.59       -4.24      6.42 o
  12   4   9        3.84       -7.32      8.24 o
  14   4   9       10.55       -0.14      8.30 o
  16   4   9        2.94       -6.96      6.96 o
 -15   5   9       22.09       11.49     11.66 o
 -13   5   9       28.70       17.11     11.05 o
 -11   5   9       90.03       79.01     14.30 o
  -9   5   9       25.15       24.67      8.36 o
  -7   5   9       16.70       19.68      6.96 o
  -5   5   9        3.90       -1.50      5.61 o
  -3   5   9       21.49       13.10      6.44 o
  -1   5   9       27.67       15.27      8.16 o
   1   5   9       10.21       -3.16      6.37 o
   3   5   9       24.03        1.57      6.18 o
   5   5   9       18.99       11.40      7.18 o
   7   5   9        9.59        0.19      6.81 o
   9   5   9      273.74      257.80     21.94 o
  11   5   9      247.65      232.96     16.68 o
  13   5   9       11.25        3.76      8.28 o
 -12   6   9      116.01       85.16     15.20 o
 -10   6   9        9.68        3.63      8.94 o
  -8   6   9        0.24        2.93      7.28 o
  -6   6   9       18.30       12.47      6.41 o
  -4   6   9       93.89       93.73      9.19 o
  -2   6   9       84.48       95.28     10.32 o
   0   6   9       55.09       51.33     12.88 o
   2   6   9       42.67       44.45     10.83 o
   4   6   9        0.42       -6.66      6.66 o
   6   6   9       83.33       57.75      8.24 o
   8   6   9       48.86       39.85     10.41 o
  10   6   9        0.54        6.10      9.25 o
  -7   7   9        0.73       -4.81     10.85 o
  -5   7   9        5.00       33.71     14.03 o
  -3   7   9      194.65      183.31     14.78 o
  -1   7   9      259.88      230.33     33.15 o
   1   7   9        8.62       15.41     12.40 o
   3   7   9       15.35        9.65     10.48 o
   5   7   9       14.99       24.53     13.25 o
 -14   0  10      301.99      189.44     71.25 o
 -12   0  10      565.78      492.80     68.74 o
 -10   0  10      293.86      196.15     72.09 o
  -8   0  10      378.58      850.73    131.60 o
  -4   0  10     1653.58     1816.30    136.63 o
  -2   0  10     1972.83     2069.45     92.95 o
   0   0  10      145.74      156.06     16.41 o
   2   0  10      383.53      428.18     41.77 o
   4   0  10      880.22      793.76     42.72 o
   6   0  10      553.61      449.46     30.25 o
   8   0  10      299.81      148.78     16.51 o
  10   0  10      141.05       67.62     11.78 o
  12   0  10      242.50      133.26     16.46 o
 -15   1  10      384.85      251.40     28.43 o
 -13   1  10      226.91      132.74     27.79 o
 -11   1  10      272.78      282.47     69.99 o
  -9   1  10      468.41      545.61     61.19 o
  -7   1  10      732.86      838.69     83.41 o
  -5   1  10      583.07      904.87     46.37 o
  -3   1  10      466.06      754.06     38.32 o
  -1   1  10     1470.86     1493.71     57.41 o
   1   1  10     1025.32     1060.85     33.54 o
   3   1  10      465.63      456.60     32.62 o
   5   1  10      493.19      420.79     21.13 o
   7   1  10      237.81      137.71      9.76 o
   9   1  10      258.05      152.06     10.25 o
  11   1  10      439.42      339.39     19.21 o
 -14   2  10      500.04      292.55     94.72 o
 -12   2  10      349.64      220.86     22.94 o
 -10   2  10      432.63      441.82     88.39 o
  -8   2  10      577.03      880.49     57.49 o
  -6   2  10     1051.15     1154.23     90.28 o
  -4   2  10      888.45     1070.36     52.69 o
  -2   2  10      292.61      456.45     30.88 o
   0   2  10      789.56      822.83     40.67 o
   2   2  10     1119.47     1139.78     34.61 o
   4   2  10      377.35      315.55     19.72 o
   6   2  10      280.79      207.27     14.50 o
   8   2  10      469.33      417.62     23.61 o
  10   2  10      783.03      705.66     28.27 o
 -11   3  10      865.67      944.52    165.55 o
  -9   3  10      835.26      962.74     92.79 o
  -7   3  10      710.24      852.08     84.68 o
  -5   3  10      553.53      664.05     44.99 o
  -3   3  10      611.18      642.39     24.15 o
  -1   3  10      571.23      593.21     27.36 o
   1   3  10      451.54      516.04     22.26 o
   3   3  10      555.05      640.32     39.24 o
   5   3  10      730.64      751.61     27.75 o
   7   3  10     1279.99     1266.00     42.62 o
   9   3  10      693.06      677.86     30.71 o
  -8   4  10      986.95     1092.63     75.76 o
  -6   4  10      592.89      668.95     38.20 o
  -4   4  10      398.09      477.26     28.09 o
  -2   4  10      455.11      484.95     31.29 o
   0   4  10      442.68      494.30     52.96 o
   2   4  10      460.50      599.33     35.45 o
   4   4  10      964.80     1078.68     41.61 o
   6   4  10     1142.79     1178.49     51.43 o
 
